# Supplementary material for: Toward genome assemblies for all marine vertebrates: current landscape and challenges
Source: Gigascience. 2024 Jan 27;13:giad119. doi: 10.1093/gigascience/giad119 (PMC10821707; doi:10.1093/gigascience/giad119)
Supplement: giad119_Supplemental_Table [file giad119_supplemental_table.xlsx]

## Sheet: SupplementaryTable1
Supplementary table 1: Available NCBI-listed reference genomes for marine vertebrates
Assembly Accession	Organism Name	Organism Common Name	Organism Taxonomic ID	class	order	family	genus	Assembly Release Date	Assembly Sequencing Tech	Assembly Stats Contig N50
GCA_900312575.1	Acanthochaenus luetkenii	pricklefish	473344	Actinopteri	Beryciformes	Stephanoberycidae	Acanthochaenus	2018-03-19	NA	5636
GCF_021347895.1	Acanthochromis polyacanthus	spiny chromis	80966	Actinopteri	Ovalentaria incertae sedis	Pomacentridae	Acanthochromis	2022-01-11	PacBio RSII; Hi-C	5524274
GCF_904848185.1	Acanthopagrus latus	yellowfin seabream	8177	Actinopteri	Eupercaria incertae sedis	Sparidae	Acanthopagrus	2020-10-12	NA	14880455
GCA_029814675.1	Acanthurus coeruleus	blue tang surgeonfish	157585	Actinopteri	Acanthuriformes	Acanthuridae	Acanthurus	2023-04-18	Illumina	2710
GCA_029814705.1	Acanthurus grammoptilus	finelined surgeonfish	2609487	Actinopteri	Acanthuriformes	Acanthuridae	Acanthurus	2023-04-18	Illumina	1230
GCA_029814765.1	Acanthurus leucopareius	NA	1828454	Actinopteri	Acanthuriformes	Acanthuridae	Acanthurus	2023-04-18	Illumina	41786
GCA_029814665.1	Acanthurus lineatus	lined surgeonfish	483362	Actinopteri	Acanthuriformes	Acanthuridae	Acanthurus	2023-04-18	Illumina	28744
GCA_029814725.1	Acanthurus nigricauda	epaulette surgeonfish	753644	Actinopteri	Acanthuriformes	Acanthuridae	Acanthurus	2023-04-18	Illumina	2566
GCA_029823135.1	Acanthurus reversus	NA	1567455	Actinopteri	Acanthuriformes	Acanthuridae	Acanthurus	2023-04-18	Illumina	2195
GCA_029783805.1	Acanthurus tennentii	doubleband surgeonfish	586769	Actinopteri	Acanthuriformes	Acanthuridae	Acanthurus	2023-04-17	Illumina	6481
GCA_029783725.1	Acanthurus tractus	fiveband surgeonfish	1316013	Actinopteri	Acanthuriformes	Acanthuridae	Acanthurus	2023-04-17	Illumina	8917
GCA_024762115.1	Acipenser gueldenstaedtii	Russian sturgeon	7902	Actinopteri	Acipenseriformes	Acipenseridae	Acipenser	2022-08-29	BGISEQ-500	1043
GCA_020113195.1	Acipenser transmontanus	white sturgeon	7904	Actinopteri	Acipenseriformes	Acipenseridae	Acipenser	2021-09-23	Illumina HiSeq	2596
GCA_916700685.1	Adelosebastes latens	Aleutian scorpionfish	1311530	Actinopteri	Perciformes	Sebastidae	Adelosebastes	2021-10-09	NA	29796
GCA_901007665.1	Aeoliscus strigatus	razorfish	270546	Actinopteri	Syngnathiformes	Centriscidae	Aeoliscus	2020-04-15	NA	15935
GCA_024635365.1	Aix galericulata	mandarin duck	8832	Aves	Anseriformes	Anatidae	Aix	2022-08-16	Illumina HiSeq	77396
GCA_943590845.1	Akarotaxis nudiceps	NA	227741	Actinopteri	Perciformes	Bathydraconidae	Akarotaxis	2022-06-15	NA	11955
GCA_019788955.1	Albula glossodonta	roundjaw bonefish	121402	Actinopteri	Albuliformes	Albulidae	Albula	2021-08-27	PacBio Sequel; Illumina HiSeq	3575230
GCA_022829145.1	Albula goreensis	NA	1534307	Actinopteri	Albuliformes	Albulidae	Albula	2022-04-08	Oxford Nanopore PromethION; Oxford Nanopore GridION; Illumina HiSeq; Illumina NovaSeq	17514905
GCA_008658365.1	Alca torda	razorbill	28689	Aves	Charadriiformes	Alcidae	Alca	2019-10-10	PacBio Sequel; Illumina NovaSeq; 10X Genome; Arima Hi-C	18221265
GCA_029706075.1	Aldrovandia affinis	Gilbert's halosaur	143900	Actinopteri	Notacanthiformes	Halosauridae	Aldrovandia	2023-04-12	Oxford Nanopore GridION; Oxford Nanopore PromethION	2000165
GCF_017589495.1	Alosa alosa	allis shad	278164	Actinopteri	Clupeiformes	Clupeidae	Alosa	2021-03-30	Oxford Nanopore MinION; Oxford Nanopore GridION; Oxford Nanopore PromethION; Illumina HiSeq	1188980
GCA_029875135.1	Alosa fallax	twaite shad	278165	Actinopteri	Clupeiformes	Clupeidae	Alosa	2023-04-26	Illumina NovaSeq	2043
GCF_018492685.1	Alosa sapidissima	American shad	34773	Actinopteri	Clupeiformes	Clupeidae	Alosa	2021-05-25	PacBio Sequel II HiFi; 10X Genomics linked reads; Bionano Genomics DLS; Arima Genomics Hi-C	1565278
GCF_010909765.2	Amblyraja radiata	thorny skate	386614	Elasmobranchii	Rajiformes	Rajidae	Amblyraja	2020-02-21	PacBio Sequel; Illumina NovaSeq; Arima Genomics Hi-C; Bionano Genomics DLS	1462921
GCA_027576215.1	Amissidens hainesi	ridged catfish	591307	Actinopteri	Siluriformes	Ariidae	Amissidens	2023-01-06	Illumina	369
GCA_026122265.1	Ammodytes dubius	northern sand lance	1266862	Actinopteri	Perciformes	Ammodytidae	Ammodytes	2022-11-15	PacBio	3578647
GCA_949987685.1	Ammodytes marinus	lesser sand-eel	146480	Actinopteri	Perciformes	Ammodytidae	Ammodytes	2023-05-03	PacBio,Arima2	2041615
GCA_027123335.1	Amphiprion clarkii	yellowtail clownfish	80970	Actinopteri	Ovalentaria incertae sedis	Pomacentridae	Amphiprion	2022-12-21	PacBio Sequel; Illumina NovaSeq	1159304
GCF_022539595.1	Amphiprion ocellaris	clown anemonefish	80972	Actinopteri	Ovalentaria incertae sedis	Pomacentridae	Amphiprion	2022-03-10	PacBio Sequel	812338
GCA_003047355.2	Amphiprion percula	orange clownfish	161767	Actinopteri	Ovalentaria incertae sedis	Pomacentridae	Amphiprion	2018-11-28	PacBio	3123421
GCF_004355925.1	Anarrhichthys ocellatus	wolf-eel	433405	Actinopteri	Perciformes	Anarhichadidae	Anarrhichthys	2019-03-08	Illumina HiSeq	41757
GCF_015476345.1	Anas platyrhynchos	mallard	8839	Aves	Anseriformes	Anatidae	Anas	2020-11-23	PacBio RSII; PacBio Sequel	5679408
GCF_013347855.1	Anguilla anguilla	European eel	7936	Actinopteri	Anguilliformes	Anguillidae	Anguilla	2020-06-18	PacBio Sequel I CLR; Illumina NovaSeq; Arima Genomics Hi-C; Bionano Genomics DLS	5114673
GCA_025169545.1	Anguilla japonica	Japanese eel	7937	Actinopteri	Anguilliformes	Anguillidae	Anguilla	2022-09-14	Oxford Nanopore	21484275
GCA_901111315.1	Anguilla marmorata	giant mottled eel	7939	Actinopteri	Anguilliformes	Anguillidae	Anguilla	2020-02-10	NA	16529
GCA_901111305.1	Anguilla megastoma	Polynesian longfinned eel	86963	Actinopteri	Anguilliformes	Anguillidae	Anguilla	2020-02-10	NA	14572
GCA_901111295.1	Anguilla obscura	Pacific shortfinned eel	86964	Actinopteri	Anguilliformes	Anguillidae	Anguilla	2020-02-10	NA	12681
GCA_018555375.2	Anguilla rostrata	American eel	7938	Actinopteri	Anguilliformes	Anguillidae	Anguilla	2021-05-28	PacBio Sequel; Oxford Nanopore PromethION	5018377
GCA_900683385.1	Anoplogaster cornuta	common fangtooth	88656	Actinopteri	Trachichthyiformes	Anoplogastridae	Anoplogaster	2019-06-15	NA	3719
GCF_027596085.1	Anoplopoma fimbria	sablefish	229290	Actinopteri	Perciformes	Anoplopomatidae	Anoplopoma	2023-02-16	Oxford Nanopore MinION; Illumina HiSeq	2569385
GCA_002592135.1	Anser brachyrhynchus	Pink-footed goose	132585	Aves	Anseriformes	Anatidae	Anser	2017-10-19	Illumina HiSeq	97462
GCA_013358685.1	Antennarius maculatus	warty frogfish	882753	Actinopteri	Lophiiformes	Antennariidae	Antennarius	2020-06-18	PacBio Sequel I CLR; Illumina NovaSeq; Arima Genomics Hi-C; Bionano Genomics DLS	10114706
GCA_900303275.1	Antennarius striatus	striated frogfish	241820	Actinopteri	Lophiiformes	Antennariidae	Antennarius	2018-03-19	NA	6086
GCA_021346845.1	Apeltes quadracus	fourspine stickleback	240154	Actinopteri	Perciformes	Gasterosteidae	Apeltes	2022-01-03	PacBio Sequel	5710868
GCA_029814545.1	Apogonichthyoides opercularis	NA	2943258	Actinopteri	Kurtiformes	Apogonidae	Apogon	2023-04-18	Illumina	1917
GCF_000699145.1	Aptenodytes forsteri	emperor penguin	9233	Aves	Sphenisciformes	Spheniscidae	Aptenodytes	2014-06-06	Illumina HiSeq	31730
GCA_010087175.1	Aptenodytes patagonicus	king penguin	9234	Aves	Sphenisciformes	Spheniscidae	Aptenodytes	2020-01-31	BGISEQ	133461
GCA_900642305.1	Arctocephalus gazella	antarctic fur seal	37190	Mammalia	Carnivora	Otariidae	Arctocephalus	2019-02-08	NA	537425
GCA_028646355.1	Arctocephalus townsendi	Guadalupe fur seal	161921	Mammalia	Carnivora	Otariidae	Arctocephalus	2023-02-16	Illumina NovaSeq 6000	61084
GCA_900303235.1	Arctogadus glacialis	Arctic cod	185735	Actinopteri	Gadiformes	Gadidae	Arctogadus	2018-03-19	NA	3282
GCA_013399435.1	Arenaria interpres	ruddy turnstone	54971	Aves	Charadriiformes	Scolopacidae	Arenaria	2020-07-10	Illumina HiSeq	48252
GCA_951799395.1	Argentina silus	greater argentine	446415	Actinopteri	Argentiniformes	Argentinidae	Argentina	2023-05-27	PacBio,Arima2	858168
GCA_015710095.1	Argyrosomus japonicus	mulloway	448029	Actinopteri	Eupercaria incertae sedis	Sciaenidae	Argyrosomus	2020-12-02	Illumina NovaSeq; PacBio Sequel	13110246
GCA_946959425.1	Argyrosomus regius	meagre	172269	Actinopteri	Eupercaria incertae sedis	Sciaenidae	Argyrosomus	2022-12-25	"MinION,ILLUMINA"	7813463
GCA_026413345.1	Ariopsis seemanni	Tete sea catfish	243726	Actinopteri	Siluriformes	Ariidae	Sciades	2022-11-27	Illumina	3050
GCA_025399975.1	Arius gagora	Gagora catfish	591255	Actinopteri	Siluriformes	Ariidae	Arius	2022-09-25	Illumina	1657
GCA_027575915.1	Arius madagascariensis	Madagascar sea catfish	591257	Actinopteri	Siluriformes	Ariidae	Arius	2023-01-06	Illumina	2645
GCA_016586285.1	Arothron firmamentum	starry toado	264149	Actinopteri	Tetraodontiformes	Tetraodontidae	Arothron	2020-12-09	Illumina Hiseq X	17030
GCA_026167865.1	Aspistor quadriscutis	NA	287711	Actinopteri	Siluriformes	Ariidae	Aspistor	2022-11-14	Illumina	3086
GCA_029874935.1	Atherina boyeri	big-scale sand smelt	87785	Actinopteri	Atheriniformes	Atherinidae	Atherina	2023-04-26	Illumina NovaSeq	2873
GCA_023101725.1	Atherinomorus stipes	hardhead silverside	94911	Actinopteri	Atheriniformes	Atherinidae	Atherinomorus	2022-04-25	Oxford Nanopore MinION; Illumina HiSeq	422115
GCA_029042245.1	Aythya marila	greater scaup	189534	Aves	Anseriformes	Anatidae	Aythya	2023-03-15	Oxford Nanopore PromethION	32460729
GCA_028877455.1	Bagre pinnimaculatus	red sea catfish	243720	Actinopteri	Siluriformes	Ariidae	Bagre	2023-02-27	Illumina	2206
GCF_949987535.1	Balaenoptera acutorostrata	minke whale	9767	Mammalia	Cetartiodactyla	Balaenopteridae	Balaenoptera	2023-05-01	PacBio,Arima2	3015723
GCA_000978805.1	Balaenoptera bonaerensis	Antarctic minke whale	33556	Mammalia	Cetartiodactyla	Balaenopteridae	Balaenoptera	2015-03-18	Illumina HiSeq2000	8410
GCF_009873245.2	Balaenoptera musculus	Blue whale	9771	Mammalia	Cetartiodactyla	Balaenopteridae	Balaenoptera	2020-10-02	PacBio Sequel I; Illumina NovaSeq; 10X Genomics chromium; Dovetail Genomics HiC	6315640
GCA_023338255.1	Balaenoptera physalus	Fin whale	9770	Mammalia	Cetartiodactyla	Balaenopteridae	Balaenoptera	2022-05-11	10X Chromium	146061
GCA_028023285.1	Balaenoptera ricei	Rice's whale	2746895	Mammalia	Cetartiodactyla	Balaenopteridae	Balaenoptera	2023-01-30	PacBio Sequel II HiFi	36541936
GCA_943591095.1	Bathydraco marri	deepwater dragon	12964	Actinopteri	Perciformes	Bathydraconidae	Bathydraco	2022-07-13	NA	1625
GCA_900302375.1	Bathygadus melanobranchus	Vaillant's grenadier	630650	Actinopteri	Gadiformes	Macrouridae	Bathygadus	2018-03-19	NA	4956
GCA_025212315.1	Batrachocephalus mino	NA	2862888	Actinopteri	Siluriformes	Ariidae	Batrachocephalus	2022-09-14	Illumina	1940
GCA_900323375.1	Benthosema glaciale	glacier lanternfish	125796	Actinopteri	Myctophiformes	Myctophidae	Benthosema	2018-03-26	NA	4393
GCA_900312565.1	Beryx splendens	splendid alfonsino	88663	Actinopteri	Beryciformes	Berycidae	Beryx	2018-03-19	NA	4286
GCF_026225935.1	Boleophthalmus pectinirostris	great blue-spotted mudskipper	150288	Actinopteri	Gobiiformes	Gobiidae	Boleophthalmus	2022-11-17	PacBio RSII	835000
GCA_900302515.1	Boreogadus saida	NA	44932	Actinopteri	Gadiformes	Gadidae	Boreogadus	2018-03-19	NA	3221
GCA_949987555.1	Borostomias antarcticus	large-eye snaggletooth	473354	Actinopteri	Stomiiformes	Stomiidae	Borostomias	2023-05-03	PacBio,Arima2	959230
GCA_020698575.1	Bostrychus sinensis	four-eyed sleeper	86224	Actinopteri	Gobiiformes	Eleotridae	Bostrychus	2021-11-02	PacBio Sequel; Illumina HiSeq	28280916
GCA_943590825.1	Bovichtus diacanthus	NA	483258	Actinopteri	Perciformes	Bovichtidae	Bovichtus	2022-06-15	NA	31686
GCA_943593645.1	Bovichtus variegatus	thornfish	36205	Actinopteri	Perciformes	Bovichtidae	Bovichtus	2022-06-10	NA	33439
GCA_016785285.1	Brachirus orientalis	oriental sole	435138	Actinopteri	Pleuronectiformes	Soleidae	Euryglossa	2021-02-01	Illumina HiSeq 4000	352130
GCA_029030835.1	Brachyistius frenatus	kelp perch	100188	Actinopteri	Ovalentaria incertae sedis	Embiotocidae	Brachyistius	2023-03-14	Oxford Nanopore MinION; Illumina NovaSeq	2589815
GCA_900302395.1	Bregmaceros cantori	striped codlet	630652	Actinopteri	Gadiformes	Bregmacerotidae	Bregmaceros	2018-03-30	NA	4452
GCA_900302425.1	Brosme brosme	tusk	81638	Actinopteri	Gadiformes	Lotidae	Brosme	2018-03-18	NA	3682
GCA_900303265.1	Brotula barbata	bearded brotula	432164	Actinopteri	Ophidiiformes	Ophidiidae	Brotula	2018-03-20	NA	17578
GCA_008921705.1	Burhinus oedicnemus	Eurasian thick-knee	85105	Aves	Charadriiformes	Burhinidae	Burhinus	2019-10-08	Illumina HiSeq	93678
GCA_028566615.2	Calidris melanotos	pectoral sandpiper	240202	Aves	Charadriiformes	Scolopacidae	Calidris	2023-05-25	Illumina	3168
GCA_016630915.1	Callionymus lyra	dragonet	34785	Actinopteri	Callionymiformes	Callionymidae	Callionymus	2021-01-13	Oxford Nanopore MinION	2201294
GCF_018977255.1	Callorhinchus milii	elephant shark	7868	Holocephali	Chimaeriformes	Callorhinchidae	Callorhinchus	2021-06-21	PacBio RSII	1626615
GCF_003265705.1	Callorhinus ursinus	northern fur seal	34884	Mammalia	Carnivora	Otariidae	Callorhinus	2018-06-26	Illumina HiSeq	133024
GCA_013401115.1	Calonectris borealis	Cory's shearwater	1323832	Aves	Procellariiformes	Procellariidae	Calonectris	2020-07-10	Illumina HiSeq	63034
GCA_029224305.1	Caperea marginata	pygmy right whale	27604	Mammalia	Cetartiodactyla	Neobalaenidae	Caperea	2023-03-16	10X Genomics Chromium	19492
GCA_021432705.1	Caranx ignobilis	giant trevally	376895	Actinopteri	Carangiformes	Carangidae	Caranx	2022-01-10	PacBio Sequel; Illumina HiSeq	7719230
GCA_019059645.1	Caranx melampygus	bluefin trevally	181461	Actinopteri	Carangiformes	Carangidae	Caranx	2021-06-29	PacBio Sequel	1469537
GCA_900312935.1	Carapus acus	pearlfish	1491482	Actinopteri	Ophidiiformes	Carapidae	Carapus	2018-03-18	NA	9554
GCA_030264375.1	Carcharhinus longimanus	oceanic whitetip shark	302049	Elasmobranchii	Carcharhiniformes	Carcharhinidae	Carcharhinus	2023-06-13	Illumina	5282
GCF_017639515.1	Carcharodon carcharias	great white shark	13397	Elasmobranchii	Lamniformes	Lamnidae	Carcharodon	2021-03-30	PacBio Sequel I CLR; Illumina NovaSeq; Arima Genomics Hi-C; Bionano Genomics DLS	6544962
GCF_023653815.1	Caretta caretta	Loggerhead turtle	8467	NA	Testudines	Cheloniidae	Caretta	2022-06-07	Illumina NovaSeq; Oxford Nanopore PromethION	18214114
GCA_028877435.1	Cathorops dasycephalus	big-bellied sea catfish	419329	Actinopteri	Siluriformes	Ariidae	Cathorops	2023-02-27	Illumina	1730
GCA_028877395.1	Cathorops festae	NA	591291	Actinopteri	Siluriformes	Ariidae	Cathorops	2023-02-27	Illumina	1906
GCA_027576075.1	Cathorops hypophthalmus	gloomy sea catfish	419331	Actinopteri	Siluriformes	Ariidae	Cathorops	2023-01-06	Illumina	2052
GCA_027575975.1	Cathorops multiradiatus	box sea catfish	419332	Actinopteri	Siluriformes	Ariidae	Cathorops	2023-01-06	Illumina	2020
GCA_023349555.1	Cebidichthys violaceus	monkeyface prickleback	271503	Actinopteri	Perciformes	Stichaeidae	Cebidichthys	2022-05-12	PacBio Sequel IIe; Dovetails OmniC; Illumina NovaSeq	1006396
GCA_026898505.1	Centroberyx gerrardi	bight redfish	166262	Actinopteri	Beryciformes	Berycidae	Centroberyx	2022-12-14	Oxford Nanopore PromethION	556002
GCA_030273125.1	Centropristis striata	black seabass	184440	Actinopteri	Perciformes	Serranidae	Centropristis	2023-06-20	PacBio CCS; Illumina NovaSeq	9508883
GCA_027576275.1	Cephalocassis melanochir	NA	591264	Actinopteri	Siluriformes	Ariidae	Cephalocassis	2023-01-06	Illumina	2443
GCA_019142605.1	Cephalopholis sonnerati	tomato hind	160708	Actinopteri	Perciformes	Serranidae	Cephalopholis	2021-07-06	PacBio Sequel	2482587
GCA_013401065.1	Cepphus grylle	NA	28697	Aves	Charadriiformes	Alcidae	Cepphus	2020-07-10	Illumina HiSeq	39689
GCA_023974075.1	Chaenocephalus aceratus	blackfin icefish	36190	Actinopteri	Perciformes	Channichthyidae	Chaenocephalus	2022-06-29	PacBio Sequel; Illumina NovaSeq	1500626
GCA_943593825.1	Chaenodraco wilsoni	spiny icefish	70440	Actinopteri	Perciformes	Channichthyidae	Chaenodraco	2022-06-15	NA	15823
GCA_029783705.1	Chaetodon striatus	banded butterflyfish	75016	Actinopteri	Acanthuriformes	Chaetodontidae	Chaetodon	2023-04-17	Illumina	7523
GCA_025505535.1	Champsocephalus gunnari	mackerel icefish	52237	Actinopteri	Perciformes	Channichthyidae	Champsocephalus	2022-09-30	Illumina HiSeq 2500; PE250	1648
GCF_902362185.1	Chanos chanos	milkfish	29144	Actinopteri	Gonorynchiformes	Chanidae	Chanos	2019-08-14	NA	23134051
GCA_008711295.1	Charadrius alexandrinus	Kentish plover	50392	Aves	Charadriiformes	Charadriidae	Charadrius	2019-09-27	Illumina HiSeq	129786
GCF_000708025.1	Charadrius vociferus	killdeer	50402	Aves	Charadriiformes	Charadriidae	Charadrius	2014-08-05	Illumina HiSeq	39278
GCA_016785325.1	Chascanopsetta lugubris	pelican flounder	1003706	Actinopteri	Pleuronectiformes	Bothidae	Chascanopsetta	2021-02-01	Illumina HiSeq 4000	14706
GCA_900302635.1	Chatrabus melanurus	pony toadfish	990972	Actinopteri	Batrachoidiformes	Batrachoididae	Chatrabus	2018-03-30	NA	4581
GCF_018320785.1	Cheilinus undulatus	humphead wrasse	241271	Actinopteri	Eupercaria incertae sedis	Labridae	Cheilinus	2021-05-12	Oxford Nanopore	16477222
GCA_029853015.1	Chelidonichthys spinosus	red gurnard	450224	Actinopteri	Perciformes	Triglidae	Chelidonichthys	2023-04-21	PacBio Sequel	13767766
GCF_017976325.1	Chelmon rostratus	copperband butterflyfish	109905	Actinopteri	Acanthuriformes	Chaetodontidae	Chelmon	2021-04-15	PacBio Sequel II CLR; Illumina NovaSeq; Arima Genomics Hi-C; Bionano Genomics DLS	16959746
GCA_030220025.1	Chelon auratus	golden grey mullet	48191	Actinopteri	Mugiliformes	Mugilidae	Liza	2023-06-07	Illumina NovaSeq	9018
GCA_029874265.1	Chelon labrosus	thicklip grey mullet	48171	Actinopteri	Mugiliformes	Mugilidae	Chelon	2023-04-26	Illumina NovaSeq	4649
GCA_029874045.1	Chelon ramada	thin-lipped mullet	30804	Actinopteri	Mugiliformes	Mugilidae	Liza	2023-04-26	Illumina NovaSeq	4561
GCF_015237465.2	Chelonia mydas	Green sea turtle	8469	NA	Testudines	Cheloniidae	Chelonia	2021-07-15	PacBio Sequel I CLR; Illumina NovaSeq; Arima Genomics Hi-C; Bionano Genomics DLS	39415510
GCF_004010195.1	Chiloscyllium plagiosum	whitespotted bambooshark	36176	Elasmobranchii	Orectolobiformes	Hemiscylliidae	Chiloscyllium	2019-01-10	BGIseq-500	40597
GCA_003427335.1	Chiloscyllium punctatum	brownbanded bambooshark	137246	Elasmobranchii	Orectolobiformes	Hemiscylliidae	Chiloscyllium	2018-08-02	Illumina HiSeq 1500	21276
GCA_013398295.1	Chionis minor	black-faced sheathbill	227182	Aves	Charadriiformes	Chionidae	Chionis	2020-07-10	Illumina HiSeq	128427
GCA_943594065.1	Chionobathyscus dewitti	NA	70442	Actinopteri	Perciformes	Channichthyidae	Chionobathyscus	2022-07-13	NA	1913
GCA_009756495.1	Chionodraco hamatus	Antarctic icefish	36188	Actinopteri	Perciformes	Channichthyidae	Chionodraco	2019-12-16	Illumina HiSeq	2261
GCA_009756435.1	Chionodraco myersi	Myers' icefish	70433	Actinopteri	Perciformes	Channichthyidae	Chionodraco	2019-12-16	Illumina HiSeq; PacBio RSII	42918
GCA_013397655.1	Chroicocephalus maculipennis	brown-hooded gull	287016	Aves	Charadriiformes	Laridae	Chroicocephalus	2020-07-10	Illumina HiSeq	39391
GCA_900302755.1	Chromis chromis	damselfish	91607	Actinopteri	Ovalentaria incertae sedis	Pomacentridae	Chromis	2018-03-21	NA	8509
GCA_029619115.1	Clangula hyemalis	long-tailed duck	197941	Aves	Anseriformes	Anatidae	Clangula	2023-04-07	Illumina HiSeq	47528
GCA_023055335.1	Clinocottus analis	woolly sculpin	304258	Actinopteri	Perciformes	Cottidae	Clinocottus	2022-04-19	PacBio Sequel II; Dovetail's OmniC; Illumina NovaSeq	9145431
GCF_900700415.2	Clupea harengus	Atlantic herring	7950	Actinopteri	Clupeiformes	Clupeidae	Clupea	2019-04-16	NA	1006413
GCA_027475355.1	Coilia nasus	Japanese grenadier anchovy	365059	Actinopteri	Clupeiformes	Engraulidae	Coilia	2022-12-28	PacBio	26648257
GCA_016785305.1	Colistium nudipinnis	New Zealand turbot	1156758	Actinopteri	Pleuronectiformes	Pleuronectidae	Colistium	2021-02-01	Illumina HiSeq 4000	141808
GCA_004119915.2	Collichthys lucidus	big head croaker	240159	Actinopteri	Eupercaria incertae sedis	Sciaenidae	Collichthys	2019-01-30	PacBio	1098566
GCA_029692045.1	Conger conger	European conger	82655	Actinopteri	Anguilliformes	Congridae	Conger	2023-04-12	Oxford Nanopore GridION; Oxford Nanopore PromethION; Illumina HiSeq	1398550
GCA_002895965.2	Coryphaenoides rupestris	roundnose grenadier	163118	Actinopteri	Gadiformes	Macrouridae	Coryphaenoides	2021-06-29	Illumina HiSeq; PacBio	62406
GCA_025762715.1	Corythoichthys haematopterus	NA	211658	Actinopteri	Syngnathiformes	Syngnathidae	Corythoichthys	2022-10-19	Illumina	3951
GCF_030265065.1	Corythoichthys intestinalis	scribbled pipefish	161448	Actinopteri	Syngnathiformes	Syngnathidae	Corythoichthys	2023-06-20	Pacbio Hi-Fi	56274649
GCF_900634415.1	Cottoperca gobio	NA	56716	Actinopteri	Perciformes	Bovichtidae	Cottoperca	2019-02-06	NA	6330900
GCF_001723895.1	Crocodylus porosus	Australian saltwater crocodile	8502	Crocodylia	NA	Crocodylidae	Crocodylus	2016-09-13	Illumina HiSeq	34073
GCA_013133815.1	Cromileptes altivelis	humpback grouper	304459	Actinopteri	Perciformes	Serranidae	Cromileptes	2020-05-21	PacBio	18269829
GCA_943590835.1	Cryodraco antarcticus	NA	36192	Actinopteri	Perciformes	Channichthyidae	Cryodraco	2022-06-15	NA	17341
GCA_029783645.1	Ctenochaetus hawaiiensis	NA	390315	Actinopteri	Acanthuriformes	Acanthuridae	Ctenochaetus	2023-04-17	Illumina	12045
GCF_009769545.1	Cyclopterus lumpus	lumpfish	8103	Actinopteri	Perciformes	Cyclopteridae	Cyclopterus	2019-12-23	PacBio Sequel I CLR; Illumina NovaSeq; Arima Genomics Hi-C; Bionano Genomics DLS	4950682
GCF_000523025.1	Cynoglossus semilaevis	tongue sole	244447	Actinopteri	Pleuronectiformes	Cynoglossidae	Cynoglossus	2014-01-28	Illumina HiSeq2000	27008
GCF_000732505.1	Cyprinodon variegatus	sheepshead minnow	28743	Actinopteri	Cyprinodontiformes	Cyprinodontidae	Cyprinodon	2015-10-01	Illumina	20803
GCA_900302355.1	Cyttopsis rosea	rosy dory	1176755	Actinopteri	Zeiformes	Parazenidae	Cyttopsis	2018-03-19	NA	4843
GCA_901007715.1	Dactylopterus volitans	flying gurnard	94924	Actinopteri	Dactylopteriformes	Dactylopteridae	Dactylopterus	2020-04-15	NA	8271
GCA_024666655.1	Dascyllus trimaculatus	three spot damselfish	50790	Actinopteri	Ovalentaria incertae sedis	Pomacentridae	Dascyllus	2022-08-16	Illumina HiSeq; Oxford Nanopore MinION	1014029
GCA_030347415.1	Decapterus maruadsi	Japanese scad	58220	Actinopteri	Carangiformes	Carangidae	Decapterus	2023-06-22	Oxford Nanopore PromethION	24671527
GCF_002288925.2	Delphinapterus leucas	beluga whale	9749	Mammalia	Cetartiodactyla	Monodontidae	Delphinapterus	2019-08-29	Illumina HiSeqX	196689
GCA_030062865.1	Delphinus delphis	saddleback dolphin	9728	Mammalia	Cetartiodactyla	Delphinidae	Delphinus	2023-05-24	Illumina NovaSeq; PacBio Sequel	54231611
GCF_009764565.3	Dermochelys coriacea	leatherback sea turtle	27794	NA	Testudines	Dermochelyidae	Dermochelys	2021-08-25	PacBio Sequel I CLR; llumina NovaSeq; Arima Genomics Hi-C; Bionano Genomics DLS	7029801
GCF_905237075.1	Dicentrarchus labrax	European seabass	13489	Actinopteri	Eupercaria incertae sedis	Moronidae	Dicentrarchus	2021-04-24	NA	12677075
GCA_903131615.1	Diplodus sargus	white seabream	38941	Actinopteri	Eupercaria incertae sedis	Sparidae	Diplodus	2020-06-05	NA	27464
GCA_900660315.1	Diretmoides pauciradiatus	NA	1415272	Actinopteri	Trachichthyiformes	Diretmidae	Diretmoides	2019-06-19	NA	4028
GCA_900660295.1	Diretmus argenteus	silver spinyfin	88682	Actinopteri	Trachichthyiformes	Diretmidae	Diretmus	2019-06-15	NA	2172
GCA_025770515.1	Dissostichus eleginoides	Patagonian toothfish	100907	Actinopteri	Perciformes	Nototheniidae	Dissostichus	2022-10-20	PacBio Sequel	2530495
GCA_011823955.1	Dissostichus mawsoni	Antarctic toothfish	36200	Actinopteri	Perciformes	Nototheniidae	Dissostichus	2020-04-01	PacBio Sequel	3015437
GCA_943591025.1	Dolloidraco longedorsalis	NA	202058	Actinopteri	Perciformes	Artedidraconidae	Dolloidraco	2022-07-13	NA	4508
GCF_030265055.1	Doryrhamphus excisus	bluestripe pipefish	161450	Actinopteri	Syngnathiformes	Syngnathidae	Doryrhamphus	2023-06-30	Pacbio HiFi; Phase Genomics Hi-C	18835985
GCA_013398915.1	Dromas ardeola	NA	458190	Aves	Charadriiformes	Dromadidae	Dromas	2020-07-10	Illumina HiSeq	40991
GCA_030035585.1	Dugong dugon	dugong	29137	Mammalia	Sirenia	Dugongidae	Dugong	2023-05-18	PacBio Sequel II HiFi; Dovetail OmniC	57632671
GCF_027744805.1	Dunckerocampus dactyliophorus	ringed pipefish	161453	Actinopteri	Syngnathiformes	Syngnathidae	Doryrhamphus	2023-01-13	Pacbio HiFi; Phase Genomics Hi-C	26519775
GCF_900963305.1	Echeneis naucrates	live sharksucker	173247	Actinopteri	Carangiformes	Echeneidae	Echeneis	2019-04-11	NA	12371513
GCA_900963305.2	Echeneis naucrates	live sharksucker	173247	Actinopteri	Carangiformes	Echeneidae	Echeneis	2021-04-24	NA	12371513
GCF_000687185.1	Egretta garzetta	little egret	188379	Aves	Ciconiiformes	Ardeidae	Egretta	2014-05-09	Illumina HiSeq	29019
GCA_951216825.1	Electrona antarctica	NA	206093	Actinopteri	Myctophiformes	Myctophidae	Electrona	2023-05-11	PacBio,Arima2	1002537
GCA_025505465.1	Eleginops maclovinus	Patagonian blennie	56733	Actinopteri	Perciformes	Eleginopsidae	Eleginops	2022-09-30	Illumina HiSeq 2500; PE250	6610
GCA_025629765.1	Eleginus gracilis	saffron cod	8047	Actinopteri	Gadiformes	Gadidae	Eleginus	2022-10-08	Illumina	2114
GCA_014490765.1	Eleutheronema tetradactylum	Indian salmon	210139	Actinopteri	Carangaria incertae sedis	Polynemidae	Eleutheronema	2020-09-08	Illumina	30813
GCA_022577435.1	Embiotoca jacksoni	black perch	100190	Actinopteri	Ovalentaria incertae sedis	Embiotocidae	Embiotoca	2022-03-15	PacBio Sequel IIe; Dovetail OmniC; Illumina NovaSeq	6500778
GCA_004319985.1	Emydocephalus ijimae	NA	34996	NA	Squamata	Elapidae	Emydocephalus	2019-01-09	Illumina HiSeq X	18545
GCA_027122795.1	Enchelyopus cimbrius	fourbeard rockling	81640	Actinopteri	Gadiformes	Lotidae	Enchelyopus	2022-12-20	Illumina	2536
GCA_901007785.1	Entelurus aequoreus	snake pipefish	161455	Actinopteri	Syngnathiformes	Syngnathidae	Entelurus	2020-04-15	NA	3393
GCA_014621495.2	Entosphenus tridentatus	Pacific lamprey	245074	Petromyzonti	Petromyzontiformes	Petromyzontidae	Petromyzon	2020-11-05	Illumina NovaSeq	19580
GCA_900536245.1	Epinephelus coioides	orange-spotted grouper	94232	Actinopteri	Perciformes	Serranidae	Epinephelus	2019-12-05	NA	2494056
GCA_026686955.1	Epinephelus cyanopodus	specked blue grouper	308565	Actinopteri	Perciformes	Serranidae	Epinephelus	2022-12-06	PacBio Sequel; Hi-C	5850290
GCF_011397635.1	Epinephelus fuscoguttatus	brown-marbled grouper	293821	Actinopteri	Perciformes	Serranidae	Epinephelus	2020-02-20	Oxford Nanopore sequencing technology	13857438
GCF_005281545.1	Epinephelus lanceolatus	giant grouper	310571	Actinopteri	Perciformes	Serranidae	Epinephelus	2019-05-13	Illumina HiSeq; BGISEQ-500	159800
GCF_006386435.1	Epinephelus moara	kelp grouper	300413	Actinopteri	Perciformes	Serranidae	Epinephelus	2019-06-26	BGISEQ500	76174
GCA_024346535.1	Eptatretus burgeri	inshore hagfish	7764	Myxini	Myxiniformes	Myxinidae	Eptatretus	2022-07-09	Illumina HiSeq 1500	16240
GCA_030012505.1	Eretmochelys imbricata	hawksbill sea turtle	27787	NA	Testudines	Cheloniidae	Eretmochelys	2023-05-15	PacBio Sequel	82034986
GCA_028021215.1	Eschrichtius robustus	grey whale	9764	Mammalia	Cetartiodactyla	Eschrichtiidae	Eschrichtius	2023-01-31	PacBio Sequel II HiFi; 3D-DNA Hi-C	39209000
GCA_028564815.1	Eubalaena glacialis	North Atlantic right whale	27606	Mammalia	Cetartiodactyla	Balaenidae	Eubalaena	2023-02-09	PacBio Sequel II HiFi; Bionano DLS; 3D DNA Hi-C	37467374
GCA_004363455.1	Eubalaena japonica	North Pacific right whale	302098	Mammalia	Cetartiodactyla	Balaenidae	Eubalaena	2019-03-22	Illumina HiSeq	34866
GCA_026437355.1	Eucyclogobius newberryi	tidewater goby	166745	Actinopteri	Gobiiformes	Gobiidae	Eucyclogobius	2022-11-28	PacBio Sequel II; PacBio Sequel IIe; Dovetail OmniC; Illumina NovaSeq	1700290
GCA_010085355.1	Eudyptes chrysocome	Rockhopper penguin	79626	Aves	Sphenisciformes	Spheniscidae	Eudyptes	2020-01-31	Illumina HiSeq	80552
GCA_010084205.1	Eudyptes chrysolophus	Macaroni penguin	79627	Aves	Sphenisciformes	Spheniscidae	Eudyptes	2020-01-31	BGISEQ	215030
GCA_010085365.1	Eudyptes filholi	Southern rockhopper penguin	1419345	Aves	Sphenisciformes	Spheniscidae	Eudyptes	2020-01-31	Illumina HiSeq	86112
GCA_010082375.1	Eudyptes moseleyi	Northern rockhopper penguin	2495534	Aves	Sphenisciformes	Spheniscidae	Eudyptes	2020-01-31	Illumina HiSeq	42318
GCA_010080425.1	Eudyptes schlegeli	Royal penguin	57240	Aves	Sphenisciformes	Spheniscidae	Eudyptes	2020-01-31	BGISEQ	42596
GCA_010078445.1	Eudyptes sclateri	Erect-crested penguin	92688	Aves	Sphenisciformes	Spheniscidae	Eudyptes	2020-01-31	Illumina HiSeq	83178
GCA_010080465.1	Eudyptula albosignata	White-flippered penguin	345258	Aves	Sphenisciformes	Spheniscidae	Eudyptula	2020-01-31	BGISEQ	104210
GCA_010080355.1	Eudyptula minor	Little blue penguin	37083	Aves	Sphenisciformes	Spheniscidae	Eudyptula	2020-01-31	BGISEQ	95403
GCA_010078495.1	Eudyptula novaehollandiae	Australian little penguin	2052820	Aves	Sphenisciformes	Spheniscidae	Eudyptula	2020-01-31	BGISEQ	134160
GCF_004028035.1	Eumetopias jubatus	Steller sea lion	34886	Mammalia	Carnivora	Otariidae	Eumetopias	2019-01-15	Illumina HiSeq	242372
GCA_030068295.1	Euristhmus nudiceps	naked-headed catfish	2578379	Actinopteri	Siluriformes	Plotosidae	Euristhmus	2023-05-24	Illumina	3593
GCA_029490765.1	Euthynnus affinis	eastern little tuna	8227	Actinopteri	Scombriformes	Scombridae	Euthynnus	2023-04-06	Illumina NovaSeq	11935974
GCA_901007705.1	Fistularia tabacaria	cornetfish	1046056	Actinopteri	Syngnathiformes	Fistulariidae	Fistularia	2020-04-15	NA	17669
GCA_029814525.1	Fowleria aurita	crosseyed cardinalfish	512322	Actinopteri	Kurtiformes	Apogonidae	Fowleria	2023-04-18	Illumina	5084
GCA_029814645.1	Fowleria isostigma	NA	316378	Actinopteri	Kurtiformes	Apogonidae	Fowleria	2023-04-18	Illumina	3540
GCA_947846985.1	Fratercula arctica	Atlantic puffin	28701	Aves	Charadriiformes	Alcidae	Fratercula	2023-02-03	PacBio,10xGenomics,HiC	16421795
GCA_014363165.1	Fratercula cirrhata	NA	43311	Aves	Charadriiformes	Alcidae	Lunda	2020-08-22	Illumina Novaseq6000	19680
GCA_013389945.1	Fregata magnificens	NA	37042	Aves	Pelecaniformes	Fregatidae	Fregata	2020-07-06	Illumina HiSeq	35511
GCA_013399335.1	Fregetta grallaria	white-bellied storm-petrel	79628	Aves	Procellariiformes	Hydrobatidae	Fregetta	2020-07-10	Illumina HiSeq	15821
GCF_000690835.1	Fulmarus glacialis	Northern fulmar	30455	Aves	Procellariiformes	Procellariidae	Fulmarus	2014-05-13	Illumina HiSeq	25926
GCF_011125445.2	Fundulus heteroclitus	mummichog	8078	Actinopteri	Cyprinodontiformes	Fundulidae	Fundulus	2020-08-13	PacBio Sequel	587965
GCA_900302595.1	Gadiculus argenteus	silvery cod	185737	Actinopteri	Gadiformes	Gadidae	Gadiculus	2018-03-18	NA	3379
GCF_026213295.1	Gadus chalcogrammus	walleye pollock	1042646	Actinopteri	Gadiformes	Gadidae	Theragra	2022-11-18	Illumina NovaSeq	358862
GCA_025728055.1	Gadus macrocephalus	Pacific cod	80720	Actinopteri	Gadiformes	Gadidae	Gadus	2022-10-17	Illumina	3434
GCF_902167405.1	Gadus morhua	Atlantic cod	8049	Actinopteri	Gadiformes	Gadidae	Gadus	2019-07-16	NA	1015663
GCA_027123715.1	Gaidropsarus macrophthalmus	bigeye rockling	1476912	Actinopteri	Gadiformes	Lotidae	Gaidropsarus	2022-12-20	Illumina	2798
GCA_025399955.1	Galeichthys feliceps	white baggar	593565	Actinopteri	Siluriformes	Ariidae	Galeichthys	2022-09-25	Illumina	2348
GCA_025630025.2	Gallinago media	great snipe	114734	Aves	Charadriiformes	Scolopacidae	Gallinago	2023-05-25	Illumina	3241
GCA_025728075.1	Gallinago paraguaiae	NA	555258	Aves	Charadriiformes	Scolopacidae	Gallinago	2022-10-17	Illumina	15517
GCF_016920845.1	Gasterosteus aculeatus aculeatus	three-spined stickleback	481459	Actinopteri	Perciformes	Gasterosteidae	Gasterosteus	2021-02-23	PacBio	485752
GCA_014132575.2	Gasterosteus nipponicus	NA	1778380	Actinopteri	Perciformes	Gasterosteidae	Gasterosteus	2020-07-29	Nanopore MinION; Illumina HiSeq 4000	544634
GCF_000690875.1	Gavia stellata	red-throated loon	37040	Aves	Gaviiformes	Gaviidae	Gavia	2014-05-13	Illumina HiSeq	24321
GCA_027576375.1	Genidens genidens	Guri sea catfish	591326	Actinopteri	Siluriformes	Ariidae	Genidens	2023-01-06	Illumina	2280
GCA_027123975.1	Genidens machadoi	NA	591327	Actinopteri	Siluriformes	Ariidae	Genidens	2022-12-20	Illumina	2621
GCA_026546755.1	Genidens planifrons	NA	591328	Actinopteri	Siluriformes	Ariidae	Genidens	2022-11-30	Illumina	2042
GCA_900660455.1	Gephyroberyx darwinii	Darwin's slimehead	334984	Actinopteri	Trachichthyiformes	Trachichthyidae	Gephyroberyx	2019-06-18	NA	8514
GCA_024137785.1	Ginglymostoma cirratum	nurse shark	7801	Elasmobranchii	Orectolobiformes	Ginglymostomatidae	Ginglymostoma	2022-06-30	Illumina NovaSeq	55429
GCA_013401295.1	Glareola pratincola	NA	43316	Aves	Charadriiformes	Glareolidae	Glareola	2020-07-10	Illumina HiSeq	39898
GCF_006547405.1	Globicephala melas	long-finned pilot whale	9731	Mammalia	Cetartiodactyla	Delphinidae	Globicephala	2019-07-01	Illumina HiSeq	332801
GCA_029874695.1	Gobio lozanoi	NA	1483034	Actinopteri	Gobiiformes	Gobiidae	Gobius	2023-04-26	Illumina NovaSeq	1584
GCA_943591055.1	Gobionotothen gibberifrons	humped rockcod	36202	Actinopteri	Perciformes	Nototheniidae	Gobionotothen	2022-06-15	NA	15896
GCA_951799975.1	Gobius niger	black goby	85417	Actinopteri	Gobiiformes	Gobiidae	Gobius	2023-05-27	PacBio,Arima2	3365000
GCF_900634775.1	Gouania willdenowi	blunt-snouted clingfish	441366	Actinopteri	Gobiesociformes	Gobiesocidae	Gouania	2019-02-06	NA	1838341
GCA_900634775.2	Gouania willdenowi	blunt-snouted clingfish	441366	Actinopteri	Gobiesociformes	Gobiesocidae	Gouania	2020-07-31	NA	1838341
GCA_028646425.1	Grampus griseus	Risso's dolphin	83653	Mammalia	Cetartiodactyla	Delphinidae	Grampus	2023-02-16	Illumina NovaSeq 6000	62041
GCA_900312595.1	Guentherus altivela	highfin tadpole fish	1263181	Actinopteri	Ateleopodiformes	Ateleopodidae	Guentherus	2018-03-19	NA	2928
GCA_029814585.1	Gymnapogon annona	NA	2943265	Actinopteri	Kurtiformes	Apogonidae	Gymnapogon	2023-04-18	Illumina	3876
GCF_902827175.1	Gymnodraco acuticeps	NA	8218	Actinopteri	Perciformes	Bathydraconidae	Gymnodraco	2020-04-15	NA	534678
GCA_029692085.1	Gymnothorax javanicus	giant moray	473457	Actinopteri	Anguilliformes	Muraenidae	Gymnothorax	2023-04-12	Oxford Nanopore PromethION; Oxford Nanopore GridION; Illumina HiSeq	24488841
GCA_029721435.1	Gymnothorax reevesii	Reeve's moray	473459	Actinopteri	Anguilliformes	Muraenidae	Gymnothorax	2023-04-18	PacBio Sequel	53379876
GCF_000691405.1	Haliaeetus albicilla	white-tailed eagle	8969	Aves	Falconiformes	Accipitridae	Haliaeetus	2014-05-15	Illumina HiSeq	25143
GCF_000737465.1	Haliaeetus leucocephalus	bald eagle	52644	Aves	Falconiformes	Accipitridae	Haliaeetus	2014-08-04	Illumina	105493
GCA_025740775.1	Haliaeetus leucogaster	NA	52645	Aves	Falconiformes	Accipitridae	Haliaeetus	2022-10-18	Illumina	31650
GCF_012393455.1	Halichoerus grypus	gray seal	9711	Mammalia	Carnivora	Phocidae	Halichoerus	2020-04-15	Illumina NextSeq; Oxford Nanopore MinION	1011981
GCA_902827135.1	Harpagifer antarcticus	Antarctic spiny plunderfish	43256	Actinopteri	Perciformes	Harpagiferidae	Harpagifer	2020-04-15	NA	1048452
GCA_916700675.1	Helicolenus avius	NA	394686	Actinopteri	Perciformes	Sebastidae	Helicolenus	2021-10-06	NA	7951
GCA_916700815.1	Helicolenus hilgendorfi	NA	143344	Actinopteri	Perciformes	Sebastidae	Helicolenus	2021-11-12	NA	9468
GCA_027575995.1	Hemiarius dioctes	warrior catfish	591320	Actinopteri	Siluriformes	Ariidae	Hemiarius	2023-01-06	Illumina	2335
GCA_027576015.1	Hemiarius stormii	armoured sea catfish	591303	Actinopteri	Siluriformes	Ariidae	Hemiarius	2023-01-06	Illumina	2576
GCA_020745735.1	Hemiscyllium ocellatum	epaulette shark	170820	Elasmobranchii	Orectolobiformes	Hemiscylliidae	Hemiscyllium	2021-11-05	PacBio Sequel II CLR; Illumina NovaSeq; Bionano Genomics DLS; Arima Genomics Hi-C v1	8845575
GCA_029783685.1	Heniochus monoceros	masked bannerfish	466131	Actinopteri	Acanthuriformes	Chaetodontidae	Heniochus	2023-04-17	Illumina	3773
GCA_003993805.1	Himantopus leucocephalus	NA	507594	Aves	Charadriiformes	Recurvirostridae	Himantopus	2019-01-04	Illumina HiSeq	36551
GCA_018466805.1	Hippocampus abdominalis	big-belly seahorse	109274	Actinopteri	Syngnathiformes	Syngnathidae	Hippocampus	2021-05-25	PacBio Sequel	8410403
GCA_025770055.1	Hippocampus barbouri	Barbour's seahorse	109276	Actinopteri	Syngnathiformes	Syngnathidae	Hippocampus	2022-10-20	Illumina	18901
GCF_001891065.2	Hippocampus comes	tiger tail seahorse	109280	Actinopteri	Syngnathiformes	Syngnathidae	Hippocampus	2016-12-08	Illumina HiSeq 2000	39720
GCA_025802095.1	Hippocampus guttulatus	long-snouted seahorse	109282	Actinopteri	Syngnathiformes	Syngnathidae	Hippocampus	2022-10-23	Illumina	14905
GCA_901007745.1	Hippocampus kuda	spotted seahorse	103715	Actinopteri	Syngnathiformes	Syngnathidae	Hippocampus	2020-04-15	NA	10411
GCA_026261675.1	Hippocampus mohnikei	Japanese seahorse	109287	Actinopteri	Syngnathiformes	Syngnathidae	Hippocampus	2022-11-21	Oxford Nanopore MinION	18090544
GCA_901007805.1	Hippocampus whitei	White's seahorse	109292	Actinopteri	Syngnathiformes	Syngnathidae	Hippocampus	2020-04-15	NA	10333
GCF_025434085.1	Hippocampus zosterae	dwarf seahorse	109293	Actinopteri	Syngnathiformes	Syngnathidae	Hippocampus	2022-09-29	Pacbio Hi-Fi; Phase Genomics HiC	22513697
GCF_009819705.1	Hippoglossus hippoglossus	Atlantic halibut	8267	Actinopteri	Pleuronectiformes	Pleuronectidae	Hippoglossus	2019-12-31	PacBio Sequel I CLR; Illumina NovaSeq; Arima Genomics Hi-C; Bionano Genomics DLS	7020318
GCF_022539355.2	Hippoglossus stenolepis	Pacific halibut	195615	Actinopteri	Pleuronectiformes	Pleuronectidae	Hippoglossus	2022-03-10	Oxford Nanopore GridION; Oxford Nanopore PromethION; Illumina NovaSeq	4638087
GCA_018398805.1	Hirundichthys speculiger	mirrorwing flyingfish	938393	Actinopteri	Beloniformes	Exocoetidae	Hirundichthys	2021-05-19	Illumina; PacBio	1092820
GCA_943590885.1	Histiodraco velifer	NA	36208	Actinopteri	Perciformes	Artedidraconidae	Histiodraco	2022-06-15	NA	16240
GCA_025331565.1	Holacanthus passer	king angelfish	272788	Actinopteri	Acanthuriformes	Pomacanthidae	Holacanthus	2022-09-20	Illumina HiSeq; Oxford Nanopore MinION	5708022
GCA_900302615.1	Holocentrus rufus	longspine squirrelfish	722565	Actinopteri	Holocentriformes	Holocentridae	Holocentrus	2018-03-19	NA	9243
GCA_900660355.1	Hoplostethus atlanticus	orange roughy	96778	Actinopteri	Trachichthyiformes	Trachichthyidae	Hoplostethus	2019-06-18	NA	7812
GCA_916700935.1	Hozukius emblemarius	NA	201712	Actinopteri	Perciformes	Sebastidae	Hozukius	2021-10-09	NA	23430
GCA_916700995.1	Hozukius guyotensis	NA	2802376	Actinopteri	Perciformes	Sebastidae	Hozukius	2021-10-09	NA	27170
GCA_012026655.1	Hydrolagus affinis	small-eyed rabbitfish	1459831	Holocephali	Chimaeriformes	Chimaeridae	Hydrolagus	2020-04-03	Illumina	15857
GCA_019472885.1	Hydrophis curtus	Shaw's sea snake	355685	NA	Squamata	Elapidae	Lapemis	2021-08-09	PacBio Sequel; Illumina HiSeq	9704100
GCA_019473425.1	Hydrophis cyanocinctus	Asian annulated sea snake	8686	NA	Squamata	Elapidae	Hydrophis	2021-08-09	PacBio Sequel; Illumina HiSeq	18985681
GCA_004320005.1	Hydrophis melanocephalus	NA	34990	NA	Squamata	Elapidae	Hydrophis	2019-02-13	Illumina HiSeq 2500; Illumina HiSeq 1500; Illumina MiSeq	7411
GCA_030144785.1	Hypanus sabinus	Atlantic stingray	79690	Elasmobranchii	Myliobatiformes	Dasyatidae	Dasyatis	2023-06-05	PacBio Sequel II HiFi; Arima Hi-C v2	4909400
GCA_949752795.1	Hyperoodon ampullatus	northern bottlenose whale	48744	Mammalia	Cetartiodactyla	Ziphiidae	Hyperoodon	2023-04-08	PacBio,Arima2	3126546
GCA_949357725.1	Hyperoplus immaculatus	greater sand-eel	1484357	Actinopteri	Perciformes	Ammodytidae	Hyperoplus	2023-04-08	PacBio,Arima2	1486508
GCA_026929865.2	Hyperoplus lanceolatus	great sand-eel	508657	Actinopteri	Perciformes	Ammodytidae	Hyperoplus	2023-01-31	Oxford Nanopore MinION	31308663
GCA_018346875.1	Hypomesus nipponensis	Japanese smelt	182223	Actinopteri	Osmeriformes	Osmeridae	Hypomesus	2021-05-12	Illumina NovaSeq; PacBio Sequel	2124
GCA_025802035.1	Hypoplectrus aberrans	yellowbelly hamlet	146816	Actinopteri	Perciformes	Serranidae	Hypoplectrus	2022-10-23	Illumina	8694
GCA_025762755.1	Hypoplectrus chlorurus	yellowtail hamlet	146815	Actinopteri	Perciformes	Serranidae	Hypoplectrus	2022-10-19	Illumina	8830
GCA_028566275.1	Hypoplectrus guttavarius	shy hamlet	146814	Actinopteri	Perciformes	Serranidae	Hypoplectrus	2023-02-09	Illumina	9386
GCA_025762485.1	Hypoplectrus indigo	indigo hamlet	222834	Actinopteri	Perciformes	Serranidae	Hypoplectrus	2022-10-19	Illumina	11143
GCA_028566415.1	Hypoplectrus nigricans	black hamlet	146811	Actinopteri	Perciformes	Serranidae	Hypoplectrus	2023-02-09	Illumina	8307
GCA_028566105.1	Hypoplectrus providencianus	NA	2884820	Actinopteri	Perciformes	Serranidae	Hypoplectrus	2023-02-09	Illumina	8212
GCA_900610375.1	Hypoplectrus puella	barred hamlet	146810	Actinopteri	Perciformes	Serranidae	Hypoplectrus	2018-12-12	NA	22581
GCA_028566055.1	Hypoplectrus randallorum	tan hamlet	2676245	Actinopteri	Perciformes	Serranidae	Hypoplectrus	2023-02-09	Illumina	16708
GCA_016859345.1	Istiophorus platypterus	Indo-Pacific sailfish	13575	Actinopteri	Carangiformes	Istiophoridae	Istiophorus	2021-02-12	Oxford Nanopore GridION; Illumina HiSeq; Illumina	11851605
GCA_026770705.1	Isurus oxyrinchus	shortfin mako shark	57983	Elasmobranchii	Lamniformes	Lamnidae	Isurus	2022-12-09	PacBio Sequel	4177150
GCA_029224185.1	Karalla daura	goldstripe ponyfish	334402	Actinopteri	Acanthuriformes	Leiognathidae	Leiognathus	2023-03-16	PacBio	1950773
GCA_026419965.1	Kogia breviceps	pygmy sperm whale	27615	Mammalia	Cetartiodactyla	Kogiidae	Kogia	2022-11-27	NA	42780423
GCF_900080235.1	Labrus bergylta	ballan wrasse	56723	Actinopteri	Eupercaria incertae sedis	Labridae	Labrus	2016-05-03	NA	703847
GCA_900303225.1	Laemonema laureysi	NA	1784819	Actinopteri	Gadiformes	Moridae	Laemonema	2018-03-18	NA	3431
GCA_949774975.1	Lagenorhynchus albirostris	white-beaked dolphin	27610	Mammalia	Cetartiodactyla	Delphinidae	Lagenorhynchus	2023-04-08	PacBio,Arima2	3398034
GCF_003676395.1	Lagenorhynchus obliquidens	Pacific white-sided dolphin	90247	Mammalia	Cetartiodactyla	Delphinidae	Lagenorhynchus	2018-10-23	Illumina HiSeq	255779
GCA_911728415.1	Lagocephalus sceleratus	silver-cheeked toadfish	229057	Actinopteri	Tetraodontiformes	Tetraodontidae	Gastrophysus	2021-11-19	NA	11300158
GCA_030220065.1	Lampetra fluviatilis	European river lamprey	7748	Petromyzonti	Petromyzontiformes	Petromyzontidae	Lampetra	2023-06-07	Illumina NovaSeq	2371
GCA_900302545.1	Lampris guttatus	North Atlantic opah	81370	Actinopteri	Lampriformes	Lampridae	Lampris	2018-03-30	NA	4051
GCF_029633865.1	Lampris incognitus	smalleye Pacific opah	2546036	Actinopteri	Lampriformes	Lampridae	Lampris	2023-04-13	PacBio Sequel II HiFi; Arima Hi-C v2	917127
GCA_022114975.2	Lampris megalopsis	bigeye Pacific opah	2546035	Actinopteri	Lampriformes	Lampridae	Lampris	2022-11-16	PacBio	2460786
GCA_900312555.1	Lamprogrammus exutus	NA	1592065	Actinopteri	Ophidiiformes	Ophidiidae	Lamprogrammus	2018-03-20	NA	4213
GCF_000972845.2	Larimichthys crocea	large yellow croaker	215358	Actinopteri	Eupercaria incertae sedis	Sciaenidae	Larimichthys	2018-11-27	Illumina HiSeq	277487
GCA_018985215.1	Larimichthys polyactis	yellow croaker	334908	Actinopteri	Eupercaria incertae sedis	Sciaenidae	Larimichthys	2021-06-21	Illumina; Pacbio	1208045
GCA_028571125.1	Larus argentatus	herring gull	35669	Aves	Charadriiformes	Laridae	Larus	2023-02-09	Illumina	28599
GCA_013400295.1	Larus smithsonianus	American herring gull	243888	Aves	Charadriiformes	Laridae	Larus	2020-07-10	Illumina HiSeq	59826
GCA_004023545.1	Lateolabrax maculatus	spotted sea bass	315492	Actinopteri	Acropomatiformes	Lateolabracidae	Lateolabrax	2019-01-15	Illumina HiSeq; BGI-Seq 500	42653
GCF_001640805.2	Lates calcarifer	barramundi perch	8187	Actinopteri	Carangaria incertae sedis	Latidae	Lates	2022-08-01	Illumina HiSeq; PacBio	1379868
GCA_015471245.1	Laticauda colubrina	yellow-lipped sea krait	8628	NA	Squamata	Elapidae	Laticauda	2020-11-04	Illumina HiSeq X	38278
GCA_004320025.1	Laticauda laticaudata	blue-ringed sea krait	8630	NA	Squamata	Elapidae	Laticauda	2019-01-09	Illumina HiSeq 2500; PacBio RS II	35581
GCF_000225785.1	Latimeria chalumnae	coelacanth	7897	Coelacanthi	Coelacanthiformes	Latimeriidae	Latimeria	2011-09-12	Illumina HiSeq	12671
GCA_943594155.1	Lepidonotothen larseni	painted notie	271505	Actinopteri	Perciformes	Nototheniidae	Lepidonotothen	2022-07-13	NA	2280
GCA_943593335.1	Lepidonotothen squamifrons	grey rockcod	101496	Actinopteri	Perciformes	Nototheniidae	Lepidonotothen	2022-07-13	NA	4447
GCF_000349705.1	Leptonychotes weddellii	Weddell seal	9713	Mammalia	Carnivora	Phocidae	Leptonychotes	2013-03-29	Illumina HiSeq	23664
GCA_900303255.1	Lesueurigobius sanzi	Sanzo's goby	1365564	Actinopteri	Gobiiformes	Gobiidae	Lesueurigobius	2018-03-21	NA	6729
GCA_018977245.1	Lethenteron camtschaticum	Arctic lamprey	980415	Petromyzonti	Petromyzontiformes	Petromyzontidae	Lethenteron	2021-06-21	PacBio RSII; PacBio Sequel	1601692
GCF_028641065.1	Leucoraja erinacea	little skate	7782	Elasmobranchii	Rajiformes	Rajidae	Leucoraja	2023-02-22	Illumina; PacBio Sequel	5310386
GCA_028565335.1	Limnodromus scolopaceus	NA	161678	Aves	Charadriiformes	Scolopacidae	Limnodromus	2023-02-09	Illumina	23624
GCA_943590975.1	Lindbergichthys nudifrons	yellowfin notie	83203	Actinopteri	Perciformes	Nototheniidae	Lepidonotothen	2022-06-15	NA	21363
GCA_006348945.1	Liparis tanakae	Tanaka's snailfish	230148	Actinopteri	Perciformes	Liparidae	Liparis	2019-06-14	Illumina HiSeq	9903
GCF_010015895.1	Lontra canadensis	Northern American river otter	76717	Mammalia	Carnivora	Mustelidae	Lontra	2020-01-27	Illumina HiSeq	691969
GCA_009660295.1	Lophius piscatorius	angler	8074	Actinopteri	Lophiiformes	Lophiidae	Lophius	2019-11-13	Illumina HiSeq	104538
GCA_027495735.1	Lutjanus campechanus	northern red snapper	40505	Actinopteri	Eupercaria incertae sedis	Lutjanidae	Lutjanus	2022-12-29	Illumina HiSeq; PacBio	15631
GCA_020091685.1	Lutjanus erythropterus	crimson snapper	211835	Actinopteri	Eupercaria incertae sedis	Lutjanidae	Lutjanus	2021-09-23	BGISEQ	2781023
GCF_902655055.1	Lutra lutra	Eurasian river otter	9657	Mammalia	Carnivora	Mustelidae	Lutra	2020-07-31	NA	30403456
GCA_028022725.1	Lycodopsis pacificus	blackbelly eelpout	1772091	Actinopteri	Perciformes	Zoarcidae	Lycodopsis	2023-01-31	PacBio Sequel II HiFi; Arima Hi-C v2	4715471
GCA_011763505.2	Lythrypnus dalli	bluebanded goby	314003	Actinopteri	Gobiiformes	Gobiidae	Lythrypnus	2023-02-16	Illumina	1826
GCA_901007825.1	Macroramphosus scolopax	longspine snipefish	206124	Actinopteri	Syngnathiformes	Centriscidae	Macroramphosus	2020-04-15	NA	13365
GCA_900312585.1	Malacocephalus occidentalis	western softhead grenadier	630739	Actinopteri	Gadiformes	Macrouridae	Malacocephalus	2018-03-18	NA	3697
GCA_903064625.1	Mallotus villosus	capelin	30960	Actinopteri	Osmeriformes	Osmeridae	Mallotus	2020-05-18	NA	229616
GCA_029822895.1	Maxillicosta whitleyi	NA	274691	Actinopteri	Perciformes	Neosebastidae	Maxillicosta	2023-04-18	Illumina	8016
GCA_028565255.1	Megaceryle alcyon	belted kingfisher	488309	Aves	Coraciiformes	Alcedinidae	Megaceryle	2023-02-09	Illumina	17586
GCA_019176425.1	Megalops atlanticus	tarpon	7932	Actinopteri	Elopiformes	Megalopidae	Megalops	2021-07-09	Oxford Nanopore MinION; Oxford Nanopore PromethION; Illumina HiSeq	17756893
GCF_013368585.1	Megalops cyprinoides	Indo-Pacific tarpon	118141	Actinopteri	Elopiformes	Megalopidae	Megalops	2020-06-23	PacBio Sequel I CLR; Illumina NovaSeq; Arima Genomics Hi-C; Bionano Genomics DLS	26850664
GCA_004329385.1	Megaptera novaeangliae	humpback whale	9773	Mammalia	Cetartiodactyla	Balaenopteridae	Megaptera	2019-03-06	Illumina HiSeq	12321
GCA_029620185.1	Melanitta fusca	velvet scoter	371864	Aves	Anseriformes	Anatidae	Melanitta	2023-04-07	Illumina HiSeq	106788
GCA_900291075.1	Melanogrammus aeglefinus	haddock	8056	Actinopteri	Gadiformes	Gadidae	Melanogrammus	2018-03-19	NA	77605
GCA_900302345.1	Melanonus zugmayeri	arrowtail	181410	Actinopteri	Gadiformes	Melanonidae	Melanonus	2018-03-19	NA	4562
GCA_949748355.1	Melanostigma gelatinosum	limp eelpout	1091424	Actinopteri	Perciformes	Zoarcidae	Melanostigma	2023-04-08	PacBio,Arima2	1934223
GCA_013363375.1	Menidia beryllina	inland silverside	269057	Actinopteri	Atheriniformes	Atherinopsidae	Menidia	2020-06-19	Illumina	40093
GCA_907169785.1	Menidia menidia	Atlantic silverside	238744	Actinopteri	Atheriniformes	Atherinopsidae	Menidia	2021-05-15	NA	44269
GCA_900323355.1	Merlangius merlangus	whiting	8058	Actinopteri	Gadiformes	Gadidae	Merlangius	2018-03-26	NA	3538
GCA_027123055.1	Merluccius bilinearis	silver hake	79698	Actinopteri	Gadiformes	Merlucciidae	Merluccius	2022-12-20	Illumina	1848
GCA_900312945.1	Merluccius capensis	shallow-water Cape hake	89947	Actinopteri	Gadiformes	Merlucciidae	Merluccius	2018-03-18	NA	3792
GCA_027122755.1	Merluccius hubbsi	Argentine hake	89949	Actinopteri	Gadiformes	Merlucciidae	Merluccius	2022-12-20	Illumina	2431
GCA_900312545.1	Merluccius merluccius	European hake	8063	Actinopteri	Gadiformes	Merlucciidae	Merluccius	2018-03-18	NA	3670
GCA_027123235.1	Merluccius paradoxus	deep-water Cape hake	89950	Actinopteri	Gadiformes	Merlucciidae	Merluccius	2022-12-20	Illumina	4003
GCA_030340625.1	Merluccius polli	Benguela hake	89951	Actinopteri	Gadiformes	Merlucciidae	Merluccius	2023-06-23	PacBio Sequel; Illumina HiSeq	168117
GCA_027122575.1	Merluccius polylepis	NA	2705414	Actinopteri	Gadiformes	Merlucciidae	Merluccius	2022-12-20	Illumina	3412
GCA_027122695.1	Merluccius productus	North Pacific hake	89952	Actinopteri	Gadiformes	Merlucciidae	Merluccius	2022-12-20	Illumina	4343
GCA_004027085.1	Mesoplodon bidens	Sowerby's beaked whale	48745	Mammalia	Cetartiodactyla	Ziphiidae	Mesoplodon	2019-01-16	Illumina HiSeq	28959
GCA_025265405.1	Mesoplodon densirostris	Blainville's beaked whale	48708	Mammalia	Cetartiodactyla	Ziphiidae	Mesoplodon	2022-09-19	NA	48253041
GCA_001593715.1	Miichthys miiuy	Mi-iuy croaker	240162	Actinopteri	Eupercaria incertae sedis	Sciaenidae	Miichthys	2016-03-17	Illumina Hiseq 2000	81271
GCF_021288785.2	Mirounga angustirostris	Northern elephant seal	9716	Mammalia	Carnivora	Phocidae	Mirounga	2022-12-21	Illumina NovaSeq 6000	76189
GCF_011800145.1	Mirounga leonina	Southern elephant seal	9715	Mammalia	Carnivora	Phocidae	Mirounga	2020-03-31	Illumina NovaSeq	197952
GCA_030035685.1	Mobula birostris	giant manta	1983395	Elasmobranchii	Myliobatiformes	Myliobatidae	Manta	2023-05-22	PacBio Sequel II HiFi; Arima Hi-C v2	8612779
GCA_001698575.1	Mola mola	ocean sunfish	94237	Actinopteri	Tetraodontiformes	Molidae	Mola	2016-08-08	Illumina Hiseq 2000	23239
GCA_027123675.1	Molva macrophthalma	NA	348445	Actinopteri	Gadiformes	Lotidae	Molva	2022-12-20	Illumina	4871
GCA_900323295.1	Molva molva	ling	163112	Actinopteri	Gadiformes	Lotidae	Molva	2018-03-26	NA	4136
GCA_900323365.1	Monocentris japonicus	pineconefish	181435	Actinopteri	Trachichthyiformes	Monocentridae	Monocentris	2018-03-26	NA	8046
GCF_005190385.1	Monodon monoceros	narwhal	40151	Mammalia	Cetartiodactyla	Monodontidae	Monodon	2019-05-06	10X Genomics; Dovetail Chicago; Dovetail Hi-C; PacBio	255327
GCA_005190385.3	Monodon monoceros	narwhal	40151	Mammalia	Cetartiodactyla	Monodontidae	Monodon	2022-11-09	PacBio; Dovetail Omni-C	22031227
GCA_900303205.1	Mora moro	NA	248765	Actinopteri	Gadiformes	Moridae	Mora	2018-03-18	NA	3267
GCF_004916995.1	Morone saxatilis	striped sea-bass	34816	Actinopteri	Eupercaria incertae sedis	Moronidae	Morone	2019-04-26	Illumina GAIIx; PacBio RSII; Illumina HiSeq	17211
GCF_022458985.1	Mugil cephalus	flathead mullet	48193	Actinopteri	Mugiliformes	Mugilidae	Mugil	2022-03-04	PacBio Sequel; Illumina NovaSeq	20153794
GCA_016735935.1	Mugilogobius chulae	yellowstripe goby	88201	Actinopteri	Gobiiformes	Gobiidae	Mugilogobius	2021-01-27	Illumina HiSeq; PacBio RS	701221
GCA_903171835.1	Mullus surmuletus	striped red mullet	87757	Actinopteri	Mulliformes	Mullidae	Mullus	2020-06-05	NA	8436
GCA_900302325.1	Muraenolepis marmorata	marbled moray cod	487677	Actinopteri	Gadiformes	Muraenolepididae	Muraenolepis	2018-03-19	NA	3126
GCA_027704905.1	Muraenolepis orangiensis	Patagonian moray cod	630683	Actinopteri	Gadiformes	Muraenolepididae	Muraenolepis	2023-01-13	PacBio Sequel; Illumina NovaSeq	636888
GCA_900312955.1	Myoxocephalus scorpius	shorthorn sculpin	8097	Actinopteri	Perciformes	Cottidae	Myoxocephalus	2018-03-19	NA	5716
GCA_900302555.1	Myripristis jacobus	blackbar soldierfish	371672	Actinopteri	Holocentriformes	Holocentridae	Myripristis	2018-03-21	NA	9816
GCF_902150065.1	Myripristis murdjan	pinecone soldierfish	586833	Actinopteri	Holocentriformes	Holocentridae	Myripristis	2019-07-03	NA	14475636
GCA_029783625.1	Naso annulatus	whitemargin unicornfish	238054	Actinopteri	Acanthuriformes	Acanthuridae	Naso	2023-04-17	Illumina	5166
GCA_029874485.1	Naso brachycentron	humpback unicornfish	175441	Actinopteri	Acanthuriformes	Acanthuridae	Naso	2023-04-26	Illumina	5639
GCA_029874835.1	Naso brevirostris	spotted unicornfish	238055	Actinopteri	Acanthuriformes	Acanthuridae	Naso	2023-04-26	Illumina	9073
GCA_029874875.1	Naso minor	slender unicorn	238063	Actinopteri	Acanthuriformes	Acanthuridae	Naso	2023-04-26	Illumina	3536
GCA_029783665.1	Naso thynnoides	oneknife unicornfish	238065	Actinopteri	Acanthuriformes	Acanthuridae	Axinurus	2023-04-17	Illumina	10796
GCA_029822935.1	Naso vlamingii	bignose unicornfish	238067	Actinopteri	Acanthuriformes	Acanthuridae	Naso	2023-04-18	Illumina	3223
GCA_030324005.1	Negaprion brevirostris	lemon shark	7821	Elasmobranchii	Carcharhiniformes	Carcharhinidae	Negaprion	2023-06-22	Illumina	3446
GCA_027576855.1	Nemapteryx armiger	threadfin catfish	591305	Actinopteri	Siluriformes	Ariidae	Nemapteryx	2023-01-06	Illumina	2140
GCA_027575955.1	Nemapteryx nenga	NA	591258	Actinopteri	Siluriformes	Ariidae	Nemapteryx	2023-01-06	Illumina	2394
GCA_027579695.1	Neoarius graeffei	lesser salmon catfish	443677	Actinopteri	Siluriformes	Ariidae	Neoarius	2023-01-09	PacBio Sequel II HiFi; Bionano DLS; Arima Hi-C v2	14859289
GCA_025727735.1	Neoarius leptaspis	salmon catfish	591285	Actinopteri	Siluriformes	Ariidae	Neoarius	2022-10-17	Illumina	2384
GCA_029814605.1	Neoarius pectoralis	NA	2943267	Actinopteri	Siluriformes	Ariidae	Neoarius	2023-04-18	Illumina	2157
GCA_007210695.1	Neogobius melanostomus	round goby	47308	Actinopteri	Gobiiformes	Gobiidae	Neogobius	2019-07-22	PacBio	2817412
GCA_900302535.1	Neoniphon sammara	Sammara squirrelfish	47706	Actinopteri	Holocentriformes	Holocentridae	Neoniphon	2018-03-21	NA	8761
GCA_901007905.1	Nerophis ophidion	straightnose pipefish	159077	Actinopteri	Syngnathiformes	Syngnathidae	Nerophis	2020-04-15	NA	5245
GCA_027576575.1	Netuma bilineata	bronze catfish	591271	Actinopteri	Siluriformes	Ariidae	Netuma	2023-01-06	Illumina	2781
GCA_014281875.1	Nibea albiflora	white flower croaker	240163	Actinopteri	Eupercaria incertae sedis	Sciaenidae	Nibea	2020-08-25	PacBio Sequel	4420150
GCA_023373845.1	Nibea coibor	NA	396775	Actinopteri	Eupercaria incertae sedis	Sciaenidae	Nibea	2022-05-16	PacBio Sequel	9638600
GCA_025212355.1	Notarius kessleri	sculptured sea catfish	287704	Actinopteri	Siluriformes	Ariidae	Notarius	2022-09-14	Illumina	2066
GCA_025400055.1	Notarius lentiginosus	freckled sea catfish	591273	Actinopteri	Siluriformes	Ariidae	Notarius	2022-09-25	Illumina	2663
GCF_009762535.1	Notolabrus celidotus	New Zealand spotty	1203425	Actinopteri	Eupercaria incertae sedis	Labridae	Notolabrus	2019-12-18	PacBio Sequel I CLR; llumina NovaSeq; Arima Genomics Hi-C; Bionano Genomics DLS	3748462
GCF_000735185.1	Notothenia coriiceps	black rockcod	8208	Actinopteri	Perciformes	Nototheniidae	Notothenia	2014-07-29	Illumina HiSeq; 454; PacBio	17487
GCA_949606895.1	Notothenia rossii	marbled rockcod	101497	Actinopteri	Perciformes	Nototheniidae	Notothenia	2023-04-08	PacBio,Arima2	383412
GCA_027574745.1	Occidentarius platypogon	cominate sea catfish	1198624	Actinopteri	Siluriformes	Ariidae	Sciades	2023-01-06	Illumina	2161
GCA_013396615.1	Oceanites oceanicus	Wilson's storm-petrel	79653	Aves	Procellariiformes	Hydrobatidae	Oceanites	2020-07-10	Illumina HiSeq	28090
GCA_030449065.1	Oceanodroma leucorhoa	Leach's storm-petrel	52124	Aves	Procellariiformes	Hydrobatidae	Oceanodroma	2023-07-13	Illumina HiSeq	195584
GCA_013397025.1	Oceanodroma tethys	Wedge-rumped storm-petrel	79633	Aves	Procellariiformes	Hydrobatidae	Oceanodroma	2020-07-10	Illumina HiSeq	54514
GCA_027942865.1	Odontesthes bonariensis	pejerrey	219752	Actinopteri	Atheriniformes	Atherinopsidae	Odontesthes	2023-01-24	PacBio Sequel II HiFi	9831534
GCF_021184085.1	Oncorhynchus gorbuscha	pink salmon	8017	Actinopteri	Salmoniformes	Salmonidae	Oncorhynchus	2021-12-15	Oxford Nanopore MinION; MGI; Illumina	1451475
GCF_023373465.1	Oncorhynchus keta	chum salmon	8018	Actinopteri	Salmoniformes	Salmonidae	Oncorhynchus	2022-05-16	Oxford Nanopore MinION; Illumina HiSeq	2022835
GCF_002021735.2	Oncorhynchus kisutch	coho salmon	8019	Actinopteri	Salmoniformes	Salmonidae	Oncorhynchus	2019-11-04	PacBio Sequel; Illumina HiSeq; PacBio RSII	1159298
GCF_013265735.2	Oncorhynchus mykiss	rainbow trout	8022	Actinopteri	Salmoniformes	Salmonidae	Oncorhynchus	2020-09-23	PacBio Sequel; BioNano; Hi-C	15579713
GCF_006149115.2	Oncorhynchus nerka	sockeye salmon	8023	Actinopteri	Salmoniformes	Salmonidae	Oncorhynchus	2019-06-07	Illumina HiSeq; PacBio Sequel	330763
GCF_018296145.1	Oncorhynchus tshawytscha	Chinook salmon	74940	Actinopteri	Salmoniformes	Salmonidae	Oncorhynchus	2021-05-07	Oxford Nanopore MinION; PacBio Sequel	2884253
GCA_016806645.1	Ophiodon elongatus	NA	225387	Actinopteri	Perciformes	Hexagrammidae	Ophiodon	2021-02-03	Illumina HiSeq; Oxford Nanopore MinION	1538303
GCA_024529925.1	Ophthalmolycus amberensis	NA	948067	Actinopteri	Perciformes	Zoarcidae	Ophthalmolycus	2022-08-04	PacBio RSII	1004506
GCA_003416845.1	Oplegnathus fasciatus	barred knifejaw	163134	Actinopteri	Centrarchiformes	Oplegnathidae	Oplegnathus	2018-08-22	Illumina HiSeq; Illumina NextSeq; PacBio RSII	29992
GCA_900660325.1	Opsanus beta	Gulf toadfish	95145	Actinopteri	Batrachoidiformes	Batrachoididae	Opsanus	2019-06-19	NA	3062
GCF_937001465.1	Orcinus orca	killer whale	9733	Mammalia	Cetartiodactyla	Delphinidae	Orcinus	2022-05-03	NA	45583382
GCA_900302275.1	Osmerus eperlanus	European smelt	29151	Actinopteri	Osmeriformes	Osmeridae	Osmerus	2018-03-18	NA	4524
GCA_026413485.1	Osteogeneiosus militaris	soldier catfish	445392	Actinopteri	Siluriformes	Ariidae	Osteogeneiosus	2022-11-27	Illumina	3467
GCA_029822955.1	Ostorhinchus angustatus	broadstriped cardinalfish	316355	Actinopteri	Kurtiformes	Apogonidae	Ostorhynchus	2023-04-18	Illumina	2939
GCA_029814465.1	Ostorhinchus cyanosoma	yellowstriped cardinalfish	223981	Actinopteri	Kurtiformes	Apogonidae	Ostorhynchus	2023-04-18	Illumina	5389
GCA_030068375.1	Ostorhinchus rueppellii	gobbleguts	1399764	Actinopteri	Kurtiformes	Apogonidae	Apogon	2023-05-24	Illumina	6061
GCA_943590895.1	Pagetopsis macropterus	NA	36194	Actinopteri	Perciformes	Channichthyidae	Pagetopsis	2022-06-10	NA	15552
GCA_002897255.1	Pagrus major	red seabream	143350	Actinopteri	Eupercaria incertae sedis	Sparidae	Pagrus	2017-12-28	Hiseq2000	2822
GCA_000697985.1	Pampus argenteus	silver pomfret	206143	Actinopteri	Perciformes	Stromateidae	Pampus	2014-06-03	Illumina HiSeq2000	1001
GCA_013401275.1	Pandion haliaetus	osprey	56262	Aves	Accipitriformes	Pandionidae	Pandion	2020-07-10	Illumina HiSeq	23447
GCA_900302745.1	Parablennius parvicornis	rock-pool blenny	171872	Actinopteri	Blenniiformes	Blenniidae	Parablennius	2018-03-19	NA	7343
GCF_001970005.1	Paralichthys olivaceus	Japanese flounder	8255	Actinopteri	Pleuronectiformes	Paralichthyidae	Paralichthys	2017-01-24	Illumina HiSeq	36690
GCA_016785265.1	Paraplagusia blochii	Bloch's tonguesole	366904	Actinopteri	Pleuronectiformes	Cynoglossidae	Paraplagusia	2021-02-01	Illumina HiSeq 4000	37510
GCA_900302295.1	Parasudis fraserbrunneri	NA	1784818	Actinopteri	Aulopiformes	Chlorophthalmidae	Parasudis	2018-03-21	NA	4177
GCA_013400755.1	Pelecanoides urinatrix	NA	37079	Aves	Procellariiformes	Pelecanoididae	Pelecanoides	2020-07-10	Illumina HiSeq	93910
GCF_000687375.1	Pelecanus crispus	Dalmatian pelican	36300	Aves	Pelecaniformes	Pelecanidae	Pelecanus	2014-05-09	Illumina HiSeq	21679
GCA_000787095.1	Periophthalmodon schlosseri	giant mudskipper	1365757	Actinopteri	Gobiiformes	Gobiidae	Periophthalmodon	2014-12-02	Hiseq 2000	16946
GCA_019594935.1	Periophthalmus modestus	shuttles hoppfish	146921	Actinopteri	Gobiiformes	Gobiidae	Periophthalmus	2021-08-13	PacBio Sequel; Illumina HiSeq	576039
GCF_010993605.1	Petromyzon marinus	sea lamprey	7757	Petromyzonti	Petromyzontiformes	Petromyzontidae	Petromyzon	2020-02-24	PacBio Sequel I CLR; llumina NovaSeq; Arima Genomics Hi-C; Bionano Genomics DLS	2540784
GCF_000687285.1	Phaethon lepturus	White-tailed tropicbird	97097	Aves	Pelecaniformes	Phaethontidae	Phaethon	2014-05-08	Illumina HiSeq	22941
GCA_013399535.1	Phaetusa simplex	large-billed tern	297813	Aves	Charadriiformes	Laridae	Phaetusa	2020-07-10	Illumina HiSeq	16901
GCA_949628215.1	Phalacrocorax aristotelis	European shag	126867	Aves	Pelecaniformes	Phalacrocoracidae	Phalacrocorax	2023-04-08	PacBio,Arima2	11420000
GCA_002173455.1	Phalacrocorax auritus	double-crested cormorant	56069	Aves	Pelecaniformes	Phalacrocoracidae	Phalacrocorax	2017-06-06	Illumina HiSeq	97559
GCA_002174335.1	Phalacrocorax brasilianus	Neotropic cormorant	37046	Aves	Pelecaniformes	Phalacrocoracidae	Phalacrocorax	2017-06-06	Illumina HiSeq	35201
GCF_000708925.1	Phalacrocorax carbo	great cormorant	9209	Aves	Pelecaniformes	Phalacrocoracidae	Phalacrocorax	2014-06-17	Illumina HiSeq	17343
GCA_002173475.1	Phalacrocorax harrisi	Galapagos flightless cormorant	473964	Aves	Pelecaniformes	Phalacrocoracidae	Phalacrocorax	2017-06-06	Illumina HiSeq	100243
GCA_002173435.1	Phalacrocorax pelagicus	Pelagic cormorant	2723871	Aves	Pelecaniformes	Phalacrocoracidae	Phalacrocorax	2017-06-06	Illumina HiSeq	67731
GCF_004348235.1	Phoca vitulina	harbor seal	9720	Mammalia	Carnivora	Phocidae	Phoca	2019-02-11	Illumina HiSeq	283887
GCA_004363495.1	Phocoena phocoena	harbor porpoise	9742	Mammalia	Cetartiodactyla	Phocoenidae	Phocoena	2019-03-22	Illumina HiSeq	89111
GCF_008692025.1	Phocoena sinus	vaquita	42100	Mammalia	Cetartiodactyla	Phocoenidae	Phocoena	2019-09-26	PacBio Sequel I; Illumina NovaSeq; Arima Genomics Hi-C; Bionano Genomics DLE-1	20218762
GCA_014363385.1	Phoebastria albatrus	NA	54023	Aves	Procellariiformes	Diomedeidae	Phoebastria	2020-08-22	Illumina Novaseq6000	43134
GCA_020510985.1	Pholidichthys leucotaenia	NA	390368	Actinopteri	Cichliformes	Pholidichthyidae	Pholidichthys	2021-10-15	PacBio Sequel I CLR; Illumina NovaSeq; Arima Genomics Hi-C; Bionano Genomics DLS	5867598
GCA_910591455.2	Pholis gunnellus	rock gunnel	56726	Actinopteri	Perciformes	Pholidae	Pholis	2021-11-18	NA	3519450
GCA_900302315.1	Phycis blennoides	NA	163115	Actinopteri	Gadiformes	Phycidae	Phycis	2018-03-18	NA	4532
GCA_027123565.1	Phycis chesteri	NA	348446	Actinopteri	Gadiformes	Phycidae	Phycis	2022-12-20	Illumina	2329
GCA_900302335.1	Phycis phycis	NA	349666	Actinopteri	Gadiformes	Phycidae	Phycis	2018-03-18	NA	3458
GCA_024500275.1	Phycodurus eques	leafy seadragon	693459	Actinopteri	Syngnathiformes	Syngnathidae	Phycodurus	2022-08-03	PacBio Sequel	16851628
GCA_019802545.1	Phyllopteryx taeniolatus	common seadragon	161469	Actinopteri	Syngnathiformes	Syngnathidae	Phyllopteryx	2021-09-09	PacBio Sequel; Illumina HiSeq	12818866
GCF_002837175.3	Physeter catodon	sperm whale	9755	Mammalia	Cetartiodactyla	Physeteridae	Physeter	2023-02-28	BGISEQ-500	42877
GCA_005024645.1	Planiliza haematocheilus	so-iny mullet	370040	Actinopteri	Mugiliformes	Mugilidae	Mugil	2019-05-01	PacBio Sequel; Illumina HiSeq	3973280
GCA_949316205.1	Platichthys flesus	European flounder	8260	Actinopteri	Pleuronectiformes	Pleuronectidae	Platichthys	2023-04-05	PacBio,Arima2	2078972
GCA_016801935.1	Platichthys stellatus	starry flounder	195632	Actinopteri	Pleuronectiformes	Pleuronectidae	Platichthys	2021-02-04	Illumina HiSeq 4000	33203
GCA_019972215.1	Plecoglossus altivelis	ayu	61084	Actinopteri	Osmeriformes	Plecoglossidae	Plecoglossus	2021-07-20	HiSeq2000; PacBio RSII	113526
GCF_008729295.1	Plectropomus leopardus	leopard coralgrouper	160734	Actinopteri	Perciformes	Serranidae	Plectropomus	2020-05-27	PacBio	897070
GCF_947347685.1	Pleuronectes platessa	European plaice	8262	Actinopteri	Pleuronectiformes	Pleuronectidae	Pleuronectes	2022-11-29	PacBio,Arima2	1477112
GCA_027576555.1	Plicofollis layardi	NA	591282	Actinopteri	Siluriformes	Ariidae	Arius	2023-01-06	Illumina	2295
GCA_027576675.1	Plicofollis nella	smooth-headed catfish	435004	Actinopteri	Siluriformes	Ariidae	Plicofollis	2023-01-06	Illumina	2119
GCA_027576095.1	Plicofollis tonggol	roughback sea catfish	591283	Actinopteri	Siluriformes	Ariidae	Plicofollis	2023-01-06	Illumina	2028
GCA_024760905.1	Plotosus lineatus	striped eel catfish	243562	Actinopteri	Siluriformes	Plotosidae	Plotosus	2022-08-29	Oxford Nanopore GridION; PacBio Sequel	36883020
GCA_017639485.1	Pluvialis apricaria	NA	670352	Aves	Charadriiformes	Charadriidae	Pluvialis	2021-03-30	PacBio Sequel II CLR; Illumina NovaSeq; Arima Genomics Hi-C; Bionano Genomics DLS	15203797
GCA_013400795.1	Pluvianellus socialis	magellanic plover	227228	Aves	Charadriiformes	Pluvianellidae	Pluvianellus	2020-07-10	Illumina HiSeq	48629
GCA_000699545.1	Podiceps cristatus	great crested grebe	345573	Aves	Podicipediformes	Podicipedidae	Podiceps	2014-06-11	Illumina HiSeq	17412
GCA_013399565.1	Podilymbus podiceps	NA	9252	Aves	Podicipediformes	Podicipedidae	Podilymbus	2020-07-10	Illumina HiSeq	35810
GCF_001443285.1	Poecilia latipinna	sailfin molly	48699	Actinopteri	Cyprinodontiformes	Poeciliidae	Poecilia	2015-11-13	Illumina	33278
GCA_028583405.1	Pogonophryne albipinna	NA	1090488	Actinopteri	Perciformes	Artedidraconidae	Pogonophryne	2023-02-10	PacBio Sequel; Illumina NovaSeq	962244
GCA_949987615.1	Pollachius pollachius	pollack	185739	Actinopteri	Gadiformes	Gadidae	Pollachius	2023-05-03	PacBio,Arima2	606672
GCA_900312635.1	Pollachius virens	saithe	8060	Actinopteri	Gadiformes	Gadidae	Pollachius	2018-03-18	NA	3457
GCA_016801845.1	Polydactylus sextarius	blackspot threadfin	435218	Actinopteri	Carangaria incertae sedis	Polynemidae	Polydactylus	2021-02-04	Oxford Nanopore GridION	18418211
GCA_900302305.1	Polymixia japonica	silver eye	81385	Actinopteri	Polymixiiformes	Polymixiidae	Polymixia	2018-03-19	NA	5803
GCA_029875035.1	Pomatoschistus microps	common goby	225753	Actinopteri	Gobiiformes	Gobiidae	Pomatoschistus	2023-04-26	Illumina NovaSeq	1850
GCA_011754075.1	Pontoporia blainvillei	franciscana	48723	Mammalia	Cetartiodactyla	Pontoporiidae	Pontoporia	2020-03-25	Illumina HiSeq	5888
GCF_009764475.1	Pristis pectinata	smalltooth sawfish	685728	Elasmobranchii	Rhinopristiformes	Pristidae	Pristis	2019-12-19	PacBio Sequel I CLR; Illumina NovaSeq; Arima Genomics Hi-C; Bionano Genomics DLS	17009522
GCA_028641955.1	Protonibea diacanthus	NA	335060	Actinopteri	Eupercaria incertae sedis	Sciaenidae	Protonibea	2023-02-22	Oxford Nanopore GridION; BGI-Seq 500	4776643
GCA_030340685.1	Protosalanx chinensis	NA	240822	Actinopteri	Osmeriformes	Salangidae	Protosalanx	2023-06-28	PacBio Sequel	527449
GCA_016785225.1	Psettodes erumei	Indian spiny turbot	195640	Actinopteri	Pleuronectiformes	Psettodidae	Psettodes	2021-02-01	Oxford Nanopore GridION	2454095
GCA_029823295.1	Pseudamia nigra	NA	2943275	Actinopteri	Kurtiformes	Apogonidae	Pseudamia	2023-04-18	Illumina	6114
GCF_902827115.1	Pseudochaenichthys georgianus	South Georgia icefish	52239	Actinopteri	Perciformes	Channichthyidae	Pseudochaenichthys	2020-04-15	NA	661283
GCA_902827115.2	Pseudochaenichthys georgianus	South Georgia icefish	52239	Actinopteri	Perciformes	Channichthyidae	Pseudochaenichthys	2022-11-04	PacBio,Illumina,Dovetail	656910
GCA_900323345.1	Pseudochromis fuscus	brown dottyback	280673	Actinopteri	Ovalentaria incertae sedis	Pseudochromidae	Pseudochromis	2018-03-26	NA	12029
GCF_029220125.1	Pseudoliparis swirei	NA	2059687	Actinopteri	Perciformes	Liparidae	Pseudoliparis	2023-03-16	Oxford Nanopore GridION	4219354
GCA_016785235.1	Pseudorhombus dupliciocellatus	ocellated flounder	367197	Actinopteri	Pleuronectiformes	Paralichthyidae	Pseudorhombus	2021-02-01	Illumina HiSeq 4000	538669
GCA_947000775.1	Pterois miles	devil firefish	185883	Actinopteri	Perciformes	Scorpaenidae	Pterois	2023-01-12	"MinION,ILLUMINA"	14490642
GCA_023333565.1	Puffinus mauretanicus	NA	48681	Aves	Procellariiformes	Procellariidae	Puffinus	2022-05-11	Illumina HiSeq; Oxford Nanopore MinION	2082814
GCF_902500615.1	Pungitius pungitius	ninespine stickleback	134920	Actinopteri	Perciformes	Gasterosteidae	Pungitius	2020-10-12	NA	2775277
GCF_000699105.1	Pygoscelis adeliae	Adelie penguin	9238	Aves	Sphenisciformes	Spheniscidae	Pygoscelis	2014-06-06	Illumina HiSeq	22195
GCA_010078415.1	Pygoscelis antarcticus	chinstrap penguin	79643	Aves	Sphenisciformes	Spheniscidae	Pygoscelis	2020-01-31	BGISEQ	136952
GCA_030512405.1	Pygoscelis papua	Gentoo penguin	30457	Aves	Sphenisciformes	Spheniscidae	Pygoscelis	2023-07-20	BGISEQ	101743
GCA_024605115.1	Rastrelliger brachysoma	short mackerel	334878	Actinopteri	Scombriformes	Scombridae	Rastrelliger	2022-08-09	Illumina NovaSeq	3816
GCA_024605255.1	Rastrelliger kanagurta	Indian mackerel	70446	Actinopteri	Scombriformes	Scombridae	Rastrelliger	2022-08-09	Illumina NovaSeq	1033
GCA_004023745.1	Recurvirostra avosetta	Pied Avocet	171275	Aves	Charadriiformes	Recurvirostridae	Recurvirostra	2019-01-15	Illumina NextSeq	10462
GCA_900302585.1	Regalecus glesne	king of herrings	81389	Actinopteri	Lampriformes	Regalecidae	Regalecus	2018-03-20	NA	6781
GCA_006182925.3	Reinhardtius hippoglossoides	Greenland flounder	111784	Actinopteri	Pleuronectiformes	Pleuronectidae	Reinhardtius	2021-05-25	PacBio Sequel	3108829
GCA_030265395.1	Rhina ancylostoma	NA	195328	Elasmobranchii	Rhinopristiformes	Rhinobatidae	Rhina	2023-06-13	Illumina	4392
GCF_021869965.1	Rhincodon typus	whale shark	259920	Elasmobranchii	Orectolobiformes	Rhincodontidae	Rhincodon	2022-02-03	Illumina HiSeq	48454
GCF_028500815.1	Rissa tridactyla	black-legged kittiwake	75485	Aves	Charadriiformes	Laridae	Larus	2023-02-09	PacBio Sequel II HiFi; Bionano DLS; Arima Hi-C v2	15653959
GCA_900302605.1	Rondeletia loricata	redmouth whalefish	88713	Actinopteri	Beryciformes	Rondeletiidae	Rondeletia	2018-03-19	NA	5112
GCA_013400035.1	Rynchops niger	black skimmer	227184	Aves	Charadriiformes	Rynchopidae	Rynchops	2020-07-10	Illumina HiSeq	57549
GCF_902148845.1	Salarias fasciatus	jewelled blenny	181472	Actinopteri	Blenniiformes	Blenniidae	Salarias	2019-07-03	NA	2597836
GCF_905237065.1	Salmo salar	Atlantic salmon	8030	Actinopteri	Salmoniformes	Salmonidae	Salmo	2021-04-21	NA	28058890
GCF_901001165.1	Salmo trutta	river trout	8032	Actinopteri	Salmoniformes	Salmonidae	Salmo	2019-06-02	NA	1703178
GCA_901001165.2	Salmo trutta	river trout	8032	Actinopteri	Salmoniformes	Salmonidae	Salmo	2021-04-24	NA	1703178
GCF_029448725.1	Salvelinus fontinalis	brook trout	8038	Actinopteri	Salmoniformes	Salmonidae	Salvelinus	2023-03-28	PacBio Sequel	1231776
GCA_003604335.1	Sardina pilchardus	sardine	27697	Actinopteri	Clupeiformes	Clupeidae	Sardina	2018-10-01	Illumina HiSeq	10878
GCA_030264415.1	Sardinella fimbriata	fringescale sardinella	96887	Actinopteri	Clupeiformes	Clupeidae	Sardinella	2023-06-13	Illumina	1695
GCA_030264355.1	Sardinella lemuru	Bali sardinella	392307	Actinopteri	Clupeiformes	Clupeidae	Sardinella	2023-06-13	Illumina	1407
GCA_027497455.1	Sardinella longiceps	Indian oil sardine	96888	Actinopteri	Clupeiformes	Clupeidae	Sardinella	2022-12-29	Oxford Nanopore PromethION; Illumina HiSeq	153497
GCA_000787155.1	Scartelaos histophorus	walking goby	166764	Actinopteri	Gobiiformes	Gobiidae	Scartelaos	2014-12-02	Hiseq 2000	8806
GCF_020382885.2	Scatophagus argus	NA	75038	Actinopteri	Acanthuriformes	Scatophagidae	Scatophagus	2021-10-13	PacBio Sequel I CLR; Illumina NovaSeq; Arima Genomics Hi-C; Bionano Genomics DLS	17189422
GCA_026153275.1	Sciades herzbergii	Pemecou sea catfish	419340	Actinopteri	Siluriformes	Ariidae	Sciades	2022-11-12	Illumina	2466
GCA_027576895.1	Sciades mastersi	Master's catfish	591286	Actinopteri	Siluriformes	Ariidae	Sciades	2023-01-06	Illumina	2202
GCA_027576175.1	Sciades proops	crucifix sea catfish	419343	Actinopteri	Siluriformes	Ariidae	Sciades	2023-01-06	Illumina	2721
GCA_027575605.1	Sciades troschelii	Chili sea catfish	287710	Actinopteri	Siluriformes	Ariidae	Sciades	2023-01-06	Illumina	2341
GCA_014183145.1	Sciaenops ocellatus	red drum	76340	Actinopteri	Eupercaria incertae sedis	Sciaenidae	Sciaenops	2020-08-14	Illumina HiSeq; BGI-Seq 500	151930
GCA_021039105.1	Scomber colias	Atlantic chub mackerel	338315	Actinopteri	Scombriformes	Scombridae	Scomber	2021-12-03	PacBio Sequel Hifi	3315783
GCF_027409825.1	Scomber japonicus	chub mackerel	13676	Actinopteri	Scombriformes	Scombridae	Scomber	2022-12-28	PacBio Sequel II HiFi; Arima Hi-C v2	4898551
GCF_022379125.1	Scophthalmus maximus	turbot	52904	Actinopteri	Pleuronectiformes	Scophthalmidae	Scophthalmus	2022-02-24	PacBio Sequel	25762658
GCF_902713615.1	Scyliorhinus canicula	smaller spotted catshark	7830	Elasmobranchii	Carcharhiniformes	Scyliorhinidae	Scyliorhinus	2020-12-17	NA	1862211
GCA_902713615.2	Scyliorhinus canicula	smaller spotted catshark	7830	Elasmobranchii	Carcharhiniformes	Scyliorhinidae	Scyliorhinus	2021-01-28	NA	1862211
GCA_003427355.1	Scyliorhinus torazame	cloudy catshark	75743	Elasmobranchii	Carcharhiniformes	Scyliorhinidae	Scyliorhinus	2018-08-02	Illumina HiSeq 1500, Illumina MiSeq	7146
GCA_916700875.1	Sebastes aleutianus	rougheye rockfish	214485	Actinopteri	Perciformes	Sebastidae	Sebastes	2021-09-30	NA	5849361
GCA_916700825.1	Sebastes alutus	Pacific ocean perch	72055	Actinopteri	Perciformes	Sebastidae	Sebastes	2021-10-09	NA	29842
GCA_916700955.1	Sebastes atrovirens	kelp rockfish	72056	Actinopteri	Perciformes	Sebastidae	Sebastes	2021-11-12	NA	63939
GCA_916700975.1	Sebastes auriculatus	brown rockfish	72057	Actinopteri	Perciformes	Sebastidae	Sebastes	2021-11-12	NA	58160
GCA_916700905.1	Sebastes aurora	aurora rockfish	72058	Actinopteri	Perciformes	Sebastidae	Sebastes	2021-11-13	NA	54974
GCA_916700865.1	Sebastes babcocki	redbanded rockfish	72059	Actinopteri	Perciformes	Sebastidae	Sebastes	2021-11-12	NA	46073
GCA_916700835.1	Sebastes baramenuke	NA	214491	Actinopteri	Perciformes	Sebastidae	Sebastes	2021-11-12	NA	41631
GCA_916700985.1	Sebastes borealis	shortraker rockfish	394687	Actinopteri	Perciformes	Sebastidae	Sebastes	2021-11-12	NA	9548
GCA_916700855.1	Sebastes carnatus	gopher rockfish	72062	Actinopteri	Perciformes	Sebastidae	Sebastes	2021-11-12	NA	37523
GCA_916700845.1	Sebastes caurinus	copper rockfish	72063	Actinopteri	Perciformes	Sebastidae	Sebastes	2021-11-13	NA	33800
GCA_916700745.1	Sebastes cheni	NA	1738870	Actinopteri	Perciformes	Sebastidae	Sebastes	2021-11-12	NA	78191
GCA_916700915.1	Sebastes chlorostictus	greenspotted rockfish	72064	Actinopteri	Perciformes	Sebastidae	Sebastes	2021-11-12	NA	67010
GCA_916700805.1	Sebastes ciliatus	dusky rockfish	72065	Actinopteri	Perciformes	Sebastidae	Sebastes	2021-10-09	NA	38302
GCA_916700895.1	Sebastes constellatus	starry rockfish	72066	Actinopteri	Perciformes	Sebastidae	Sebastes	2021-11-12	NA	67714
GCA_916700755.1	Sebastes crameri	darkblotched rockfish	72067	Actinopteri	Perciformes	Sebastidae	Sebastes	2021-11-12	NA	66819
GCA_916700725.1	Sebastes dallii	calico rockfish	394690	Actinopteri	Perciformes	Sebastidae	Sebastes	2021-10-09	NA	73964
GCA_916700945.1	Sebastes diaconus	deacon rockfish	2603974	Actinopteri	Perciformes	Sebastidae	Sebastes	2021-10-09	NA	78869
GCA_916700885.1	Sebastes diploproa	splitnose rockfish	72069	Actinopteri	Perciformes	Sebastidae	Sebastes	2021-11-13	NA	45585
GCA_916700925.1	Sebastes elongatus	greenstriped rockfish	72070	Actinopteri	Perciformes	Sebastidae	Sebastes	2021-11-12	NA	32065
GCA_916700965.1	Sebastes ensifer	swordspine rockfish	72072	Actinopteri	Perciformes	Sebastidae	Sebastes	2021-11-13	NA	35845
GCA_916700775.2	Sebastes entomelas	widow rockfish	72073	Actinopteri	Perciformes	Sebastidae	Sebastes	2022-09-20	NA	7502063
GCA_916700705.1	Sebastes exsul	buccaneer rockfish	72075	Actinopteri	Perciformes	Sebastidae	Sebastes	2021-11-12	NA	44439
GCA_916700765.1	Sebastes fasciatus	Acadian redfish	394691	Actinopteri	Perciformes	Sebastidae	Sebastes	2021-11-12	NA	47978
GCA_916700785.1	Sebastes flavidus	yellowtain rockfish	72076	Actinopteri	Perciformes	Sebastidae	Sebastes	2021-10-07	NA	60413
GCA_916700795.1	Sebastes glaucus	NA	201702	Actinopteri	Perciformes	Sebastidae	Sebastes	2021-10-07	NA	31093
GCA_916700735.1	Sebastes goodei	chilipepper	72078	Actinopteri	Perciformes	Sebastidae	Sebastes	2021-11-12	NA	26613
GCA_916700695.1	Sebastes helvomaculatus	rosethorn rockfish	72079	Actinopteri	Perciformes	Sebastidae	Sebastes	2021-11-12	NA	44384
GCA_916701215.1	Sebastes hopkinsi	squarespot rockfish	72080	Actinopteri	Perciformes	Sebastidae	Sebastes	2021-10-09	NA	73192
GCA_916701285.1	Sebastes hubbsi	NA	201703	Actinopteri	Perciformes	Sebastidae	Sebastes	2021-10-07	NA	61026
GCA_916701085.1	Sebastes inermis	black rockfish	160818	Actinopteri	Perciformes	Sebastidae	Sebastes	2021-11-13	NA	74842
GCA_916701015.1	Sebastes iracundus	NA	214493	Actinopteri	Perciformes	Sebastidae	Sebastes	2021-10-09	NA	31449
GCA_916701335.1	Sebastes itinus	willow rockfish	1344804	Actinopteri	Perciformes	Sebastidae	Sebastes	2021-11-13	NA	44916
GCA_916701295.1	Sebastes jordani	shortbelly rockfish	72081	Actinopteri	Perciformes	Sebastidae	Sebastes	2021-11-13	NA	51098
GCA_916701105.1	Sebastes joyneri	NA	160817	Actinopteri	Perciformes	Sebastidae	Sebastes	2021-10-07	NA	70641
GCA_916701135.1	Sebastes kiyomatsui	NA	394692	Actinopteri	Perciformes	Sebastidae	Sebastes	2021-10-07	NA	47551
GCA_916701025.1	Sebastes koreanus	NA	290523	Actinopteri	Perciformes	Sebastidae	Sebastes	2021-10-09	NA	34321
GCA_916701195.1	Sebastes levis	cowcod	72083	Actinopteri	Perciformes	Sebastidae	Sebastes	2021-11-13	NA	50521
GCA_916701265.1	Sebastes maliger	quillback rockfish	72084	Actinopteri	Perciformes	Sebastidae	Sebastes	2021-11-13	NA	55147
GCA_916701035.1	Sebastes matsubarae	NA	201704	Actinopteri	Perciformes	Sebastidae	Sebastes	2021-11-13	NA	39222
GCA_916701325.1	Sebastes melanops	black rockfish	72085	Actinopteri	Perciformes	Sebastidae	Sebastes	2021-11-13	NA	29157
GCA_916701165.1	Sebastes melanostomus	blackgill rockfish	72086	Actinopteri	Perciformes	Sebastidae	Sebastes	2021-11-13	NA	51225
GCA_916701205.1	Sebastes mentella	deepwater redfish	394696	Actinopteri	Perciformes	Sebastidae	Sebastes	2021-11-13	NA	45706
GCA_916701275.1	Sebastes miniatus	vermillion rockfish	72087	Actinopteri	Perciformes	Sebastidae	Sebastes	2021-09-30	NA	8557142
GCA_916701305.1	Sebastes minor	NA	214483	Actinopteri	Perciformes	Sebastidae	Sebastes	2021-11-13	NA	45872
GCA_916701315.1	Sebastes moseri	whitespeckled rockfish	394697	Actinopteri	Perciformes	Sebastidae	Sebastes	2021-10-07	NA	83069
GCA_916701245.1	Sebastes mystinus	blue rockfish	72088	Actinopteri	Perciformes	Sebastidae	Sebastes	2021-10-07	NA	77435
GCA_916701055.1	Sebastes nebulosus	China rockfish	394698	Actinopteri	Perciformes	Sebastidae	Sebastes	2021-11-13	NA	47149
GCA_000475235.3	Sebastes nigrocinctus	tiger rockfish	72089	Actinopteri	Perciformes	Sebastidae	Sebastes	2016-12-20	Illumina HiSeq	13471
GCA_916701345.1	Sebastes nivosus	NA	290526	Actinopteri	Perciformes	Sebastidae	Sebastes	2021-11-13	NA	60486
GCA_900302655.1	Sebastes norvegicus	golden redfish	394699	Actinopteri	Perciformes	Sebastidae	Sebastes	2018-03-21	NA	9467
GCA_916701225.1	Sebastes nudus	ogon-murasoi	1617787	Actinopteri	Perciformes	Sebastidae	Sebastes	2021-11-13	NA	64957
GCA_916701095.1	Sebastes oblongus	NA	201705	Actinopteri	Perciformes	Sebastidae	Sebastes	2021-11-13	NA	62132
GCA_916701125.1	Sebastes oculatus	Patagonian redfish	72091	Actinopteri	Perciformes	Sebastidae	Sebastes	2021-11-13	NA	62781
GCA_916701075.1	Sebastes pachycephalus	NA	201706	Actinopteri	Perciformes	Sebastidae	Sebastes	2021-10-07	NA	67310
GCA_916701045.1	Sebastes paucispinis	bocaccio	72093	Actinopteri	Perciformes	Sebastidae	Sebastes	2021-11-13	NA	48330
GCA_916701065.2	Sebastes pinniger	canary rockfish	72094	Actinopteri	Perciformes	Sebastidae	Sebastes	2022-09-20	NA	10082049
GCA_916701505.1	Sebastes polyspinis	northern rockfish	394702	Actinopteri	Perciformes	Sebastidae	Sebastes	2021-10-09	NA	37656
GCA_916701495.1	Sebastes proriger	redstripe rockfish	394703	Actinopteri	Perciformes	Sebastidae	Sebastes	2021-10-07	NA	29393
GCA_916701435.1	Sebastes rastrelliger	grass rockfish	72095	Actinopteri	Perciformes	Sebastidae	Sebastes	2021-11-13	NA	87095
GCA_916701525.1	Sebastes reedi	yellowmouth rockfish	394704	Actinopteri	Perciformes	Sebastidae	Sebastes	2021-11-13	NA	84139
GCA_916701555.1	Sebastes rosaceus	rosy rockfish	72096	Actinopteri	Perciformes	Sebastidae	Sebastes	2021-11-13	NA	2984042
GCA_916701545.1	Sebastes rosenblatti	greenblotched rockfish	72097	Actinopteri	Perciformes	Sebastidae	Sebastes	2021-11-13	NA	33796
GCA_916701515.1	Sebastes ruberrimus	yelloweye rockfish	72098	Actinopteri	Perciformes	Sebastidae	Sebastes	2021-10-09	NA	24295
GCA_916701605.1	Sebastes rubrivinctus	flag rockfish	72099	Actinopteri	Perciformes	Sebastidae	Sebastes	2021-11-13	NA	85282
GCA_916701375.1	Sebastes saxicola	stripetail rockfish	72101	Actinopteri	Perciformes	Sebastidae	Sebastes	2021-11-13	NA	57724
GCA_014673565.1	Sebastes schlegelii	Schlegel's black rockfish	214486	Actinopteri	Perciformes	Sebastidae	Sebastes	2020-09-21	PacBio	5473395
GCA_916701475.1	Sebastes scythropus	NA	173978	Actinopteri	Perciformes	Sebastidae	Sebastes	2021-10-06	NA	60150
GCA_916701385.1	Sebastes semicinctus	halfbanded rockfish	320568	Actinopteri	Perciformes	Sebastidae	Sebastes	2021-11-13	NA	67673
GCA_916701455.1	Sebastes serriceps	treefish	201707	Actinopteri	Perciformes	Sebastidae	Sebastes	2021-11-13	NA	54830
GCA_916701425.1	Sebastes steindachneri	NA	201708	Actinopteri	Perciformes	Sebastidae	Sebastes	2021-10-09	NA	19216
GCA_916701585.1	Sebastes taczanowskii	NA	201709	Actinopteri	Perciformes	Sebastidae	Sebastes	2021-10-09	NA	34860
GCA_916701625.1	Sebastes thompsoni	NA	105747	Actinopteri	Perciformes	Sebastidae	Sebastes	2021-11-13	NA	51203
GCA_916701465.1	Sebastes trivittatus	NA	214487	Actinopteri	Perciformes	Sebastidae	Sebastes	2021-11-13	NA	37664
GCF_015220745.1	Sebastes umbrosus	honeycomb rockfish	72105	Actinopteri	Perciformes	Sebastidae	Sebastes	2020-11-03	PacBio Sequel I CLR; Illumina NovaSeq; Arima Genomics Hi-C; Bionano Genomics DLS	11445908
GCA_916701445.1	Sebastes variabilis	dusky rockfish	394707	Actinopteri	Perciformes	Sebastidae	Sebastes	2021-11-13	NA	48464
GCA_916701405.1	Sebastes variegatus	harlequin rockfish	72106	Actinopteri	Perciformes	Sebastidae	Sebastes	2021-10-09	NA	23909
GCA_916701615.1	Sebastes vulpes	NA	201710	Actinopteri	Perciformes	Sebastidae	Sebastes	2021-11-13	NA	10148
GCA_916701595.1	Sebastes wilsoni	pygmy rockfish	72107	Actinopteri	Perciformes	Sebastidae	Sebastes	2021-11-13	NA	47037
GCA_916701415.1	Sebastes zacentrus	sharpchin rockfish	72108	Actinopteri	Perciformes	Sebastidae	Sebastes	2021-10-09	NA	32412
GCA_916701635.1	Sebastes zonatus	NA	214489	Actinopteri	Perciformes	Sebastidae	Sebastes	2021-10-09	NA	15546
GCA_916701655.1	Sebastiscus albofasciatus	NA	72109	Actinopteri	Perciformes	Sebastidae	Sebastiscus	2021-10-09	NA	41071
GCA_916701665.1	Sebastiscus tertius	NA	1472224	Actinopteri	Perciformes	Sebastidae	Sebastiscus	2021-11-13	NA	42036
GCA_916701645.2	Sebastolobus alascanus	NA	72110	Actinopteri	Perciformes	Sebastidae	Sebastolobus	2022-09-15	NA	2047198
GCA_916701675.1	Sebastolobus altivelis	NA	8110	Actinopteri	Perciformes	Sebastidae	Sebastolobus	2021-10-09	NA	29583
GCA_900303245.1	Selene dorsalis	African moonfish	179366	Actinopteri	Carangiformes	Carangidae	Selene	2018-03-19	NA	11209
GCA_022749685.1	Semicossyphus pulcher	NA	241346	Actinopteri	Eupercaria incertae sedis	Labridae	Semicossyphus	2022-03-29	PacBio Sequel IIe; Dovetails OmniC; Illumina NovaSeq	31948211
GCF_021018895.1	Seriola aureovittata	NA	2871759	Actinopteri	Carangiformes	Carangidae	Seriola	2021-12-02	PacBio Sequel	17994190
GCF_002260705.1	Seriola dumerili	greater amberjack	41447	Actinopteri	Carangiformes	Carangidae	Seriola	2017-08-03	Hiseq2500; PacBio RSII	249755
GCA_002217815.1	Seriola quinqueradiata	Japanese amberjack	8161	Actinopteri	Carangiformes	Carangidae	Seriola	2017-07-05	Hiseq2500, PacBio RSII	872227
GCA_002994505.1	Seriola rivoliana	Almaco jack	173321	Actinopteri	Carangiformes	Carangidae	Seriola	2018-03-12	PacBio; Illumina HiSeq	740108
GCA_903364295.1	Serranus cabrilla	comber	94953	Actinopteri	Perciformes	Serranidae	Serranus	2020-06-05	NA	21564
GCA_030347295.1	Setipinna tenuifilis	common hairfin anchovy	762045	Actinopteri	Clupeiformes	Engraulidae	Setipinna	2023-06-27	PacBio Sequel	1427689
GCA_029814505.1	Siphamia roseigaster	pinkbreast siphonfish	1431494	Actinopteri	Kurtiformes	Apogonidae	Siphamia	2023-04-18	Illumina	2882
GCA_020466265.1	Siphamia tubifer	tuber cardinalfish	1536898	Actinopteri	Kurtiformes	Apogonidae	Siphamia	2021-10-15	PacBio HiFi	2340513
GCF_019176455.1	Solea senegalensis	Senegalese sole	28829	Actinopteri	Pleuronectiformes	Soleidae	Solea	2021-07-09	Oxford Nanopore MinION	1188264
GCA_958295425.1	Solea solea	common sole	90069	Actinopteri	Pleuronectiformes	Soleidae	Solea	2023-07-06	PacBio,Arima2	2587297
GCA_951416345.1	Somateria mollissima	common eider	76058	Aves	Anseriformes	Anatidae	Somateria	2023-06-27	PACBIO_SMART, ILLUMINA	9245871
GCA_007760645.1	Sousa chinensis	Indo-pacific humpbacked dolphin	103600	Mammalia	Cetartiodactyla	Delphinidae	Sousa	2019-07-31	Illumina HiSeq	113766
GCA_030272975.1	Sparidentex hasta	sobaity seabream	119750	Actinopteri	Eupercaria incertae sedis	Sparidae	Sparidentex	2023-06-13	BGISEQ-500	69163
GCF_900880675.1	Sparus aurata	gilthead seabream	8175	Actinopteri	Eupercaria incertae sedis	Sparidae	Sparus	2019-07-30	NA	2862625
GCA_900880675.2	Sparus aurata	gilthead seabream	8175	Actinopteri	Eupercaria incertae sedis	Sparidae	Sparus	2021-04-24	NA	2862625
GCF_902148855.1	Sphaeramia orbicularis	orbiculate cardinalfish	375764	Actinopteri	Kurtiformes	Apogonidae	Apogon	2019-07-03	NA	2360121
GCA_010077935.1	Spheniscus demersus	jackass penguin	92683	Aves	Sphenisciformes	Spheniscidae	Spheniscus	2020-01-31	BGISEQ	109372
GCA_027474245.1	Spheniscus humboldti	Humboldt's penguin	9240	Aves	Sphenisciformes	Spheniscidae	Spheniscus	2022-12-28	PacBio Sequel II HiFi	13936613
GCA_010076225.1	Spheniscus magellanicus	Magellanic penguin	37081	Aves	Sphenisciformes	Spheniscidae	Spheniscus	2020-01-31	Illumina HiSeq	101702
GCA_003264655.1	Spheniscus mendiculus	Galapagos penguin	156760	Aves	Sphenisciformes	Spheniscidae	Spheniscus	2018-06-25	SOLiD	22339
GCA_024679065.1	Sphyrna mokarran	great hammerhead	195334	Elasmobranchii	Carcharhiniformes	Sphyrnidae	Sphyrna	2022-08-15	Illumina NextSeq; PacBio Sequel	3966553
GCA_900302685.1	Spondyliosoma cantharus	black seabream	50595	Actinopteri	Eupercaria incertae sedis	Sparidae	Spondyliosoma	2018-03-21	NA	11633
GCA_030390025.1	Squalus acanthias	spiny dogfish	7797	Elasmobranchii	Squaliformes	Squalidae	Squalus	2023-07-03	PacBio Sequel	1715360
GCA_026260435.1	Squalus suckleyi	Puget Sound dogfish	7798	Elasmobranchii	Squaliformes	Squalidae	Squalus	2022-11-21	Illumina NovaSeq; PacBio Sequel; Illumina HiSeq	127514
GCF_000690725.1	Stegastes partitus	bicolor damselfish	144197	Actinopteri	Ovalentaria incertae sedis	Pomacentridae	Stegastes	2014-05-13	Illumina	43010
GCF_022316705.1	Stegostoma fasciatum	NA	378071	Elasmobranchii	Orectolobiformes	Stegostomatidae	Stegostoma	2022-02-17	Illumina HiSeq	56707
GCA_951394435.1	Stenella coeruleoalba	striped dolphin	9737	Mammalia	Cetartiodactyla	Delphinidae	Stenella	2023-06-16	PacBio,Arima2	3590204
GCA_028646385.1	Steno bredanensis	rough-toothed dolphin	46167	Mammalia	Cetartiodactyla	Delphinidae	Steno	2023-02-16	Illumina NovaSeq 6000	59977
GCA_013396915.1	Stercorarius parasiticus	NA	54059	Aves	Charadriiformes	Stercorariidae	Stercorarius	2020-07-10	Illumina HiSeq	107045
GCA_009819605.1	Sterna hirundo	Common tern	108405	Aves	Charadriiformes	Laridae	Sterna	2019-12-31	PacBio Sequel I CLR; Illumina NovaSeq; Arima Genomics Hi-C; Bionano Genomics DLS	22002498
GCA_900312615.1	Stylephorus chordatus	tube-eye	409996	Actinopteri	Stylephoriformes	Stylephoridae	Stylephorus	2018-03-20	NA	3373
GCA_013389905.1	Sula dactylatra	masked booby	56068	Aves	Pelecaniformes	Sulidae	Sula	2020-07-06	Illumina HiSeq	38906
GCA_947650265.1	Symphodus melops	corkwing wrasse	171736	Actinopteri	Eupercaria incertae sedis	Labridae	Symphodus	2022-12-21	PacBio,Arima2	1186940
GCA_029721515.1	Synanceia verrucosa	stonefish	51996	Actinopteri	Perciformes	Synanceiidae	Synanceja	2023-04-18	Oxford Nanopore	12009665
GCA_029718625.1	Synaphobranchus kaupii	Kaup's arrowtooth eel	118154	Actinopteri	Anguilliformes	Synaphobranchidae	Synaphobranchus	2023-04-14	PacBio Sequel	519789
GCF_027744825.2	Synchiropus splendidus	mandarinfish	270530	Actinopteri	Callionymiformes	Callionymidae	Synchiropus	2023-01-13	Pacbio HiFi; Phase Genomics Hi-C	26259131
GCA_019802595.1	Syngnathoides biaculeatus	alligator pipefish	300417	Actinopteri	Syngnathiformes	Syngnathidae	Syngnathoides	2021-09-09	PacBio Sequel; Illumina HiSeq	18018000
GCF_901709675.1	Syngnathus acus	greater pipefish	161584	Actinopteri	Syngnathiformes	Syngnathidae	Syngnathus	2020-07-31	NA	11959915
GCA_010014945.2	Syngnathus floridae	dusky pipefish	161585	Actinopteri	Syngnathiformes	Syngnathidae	Syngnathus	2022-11-14	Illumina	4199
GCA_901007895.1	Syngnathus rostellatus	Nilsson's pipefish	161589	Actinopteri	Syngnathiformes	Syngnathidae	Syngnathus	2020-04-15	NA	14947
GCF_024217435.1	Syngnathus scovelli	Gulf pipefish	161590	Actinopteri	Syngnathiformes	Syngnathidae	Syngnathus	2022-07-12	Pacbio Hi-Fi; Phase Genomics HiC	15551623
GCA_024217435.4	Syngnathus scovelli	Gulf pipefish	161590	Actinopteri	Syngnathiformes	Syngnathidae	Syngnathus	2022-10-17	Pacbio Hi-Fi; Phase Genomics HiC	15551623
GCA_901007915.1	Syngnathus typhle	broad-nosed pipefish	161592	Actinopteri	Syngnathiformes	Syngnathidae	Syngnathus	2020-04-15	NA	25809
GCA_004026145.2	Takifugu bimaculatus	NA	433685	Actinopteri	Tetraodontiformes	Tetraodontidae	Takifugu	2019-06-21	PacBio; Hi-C; Illumina HiSeq	1312995
GCF_003711565.1	Takifugu flavidus	sansaifugu	433684	Actinopteri	Tetraodontiformes	Tetraodontidae	Takifugu	2019-08-16	PacBio Sequel	4357567
GCA_027382335.1	Takifugu ocellatus	NA	433686	Actinopteri	Tetraodontiformes	Tetraodontidae	Takifugu	2022-12-27	PacBio SequelI	11546956
GCF_901000725.2	Takifugu rubripes	torafugu	31033	Actinopteri	Tetraodontiformes	Tetraodontidae	Takifugu	2019-06-05	NA	3136617
GCA_901000725.3	Takifugu rubripes	torafugu	31033	Actinopteri	Tetraodontiformes	Tetraodontidae	Takifugu	2021-04-24	NA	3136617
GCA_910589615.1	Taurulus bubalis	NA	61643	Actinopteri	Perciformes	Cottidae	Taurulus	2021-07-07	NA	13037006
GCA_020745685.1	Tautogolabrus adspersus	cunner	34787	Actinopteri	Eupercaria incertae sedis	Labridae	Tautogolabrus	2021-11-05	PacBio Sequel II CLR; 10X Gemonics linked reads; Bionano Genomics DLS; Arima Genomics Hi-C v1	7919333
GCA_015244755.2	Tenualosa ilisha	Hilsa shad	373995	Actinopteri	Clupeiformes	Clupeidae	Tenualosa	2020-11-05	PacBio; Illumina	2624235
GCA_028564955.1	Terapon puta	small-scaled terapon	1161363	Actinopteri	Centrarchiformes	Terapontidae	Terapon	2023-02-09	Illumina	6877
GCA_013400895.1	Thalassarche chlororhynchos	Atlantic yellow-nosed albatross	54017	Aves	Procellariiformes	Diomedeidae	Thalassarche	2020-07-10	Illumina HiSeq	23404
GCA_008086565.1	Thalassoma bifasciatum	bluehead	76338	Actinopteri	Eupercaria incertae sedis	Labridae	Thalassoma	2019-08-02	Illumina HiSeq	122955
GCA_023658055.1	Thaleichthys pacificus	eulachon	240832	Actinopteri	Osmeriformes	Osmeridae	Thaleichthys	2022-06-07	PacBio Sequel	928839
GCA_009823395.1	Thamnaconus septentrionalis	NA	435163	Actinopteri	Tetraodontiformes	Monacanthidae	Thamnaconus	2020-01-02	Oxford Nanopore PromethION	22457894
GCF_914725855.1	Thunnus albacares	yellowfin tuna	8236	Actinopteri	Scombriformes	Scombridae	Thunnus	2021-09-16	NA	26795544
GCF_910596095.1	Thunnus maccoyii	southern bluefin tuna	8240	Actinopteri	Scombriformes	Scombridae	Thunnus	2021-07-07	NA	26803536
GCA_021601225.1	Thunnus orientalis	Pacific bluefin tuna	8238	Actinopteri	Scombriformes	Scombridae	Thunnus	2021-12-18	PacBio Sequel; Chromium	4079918
GCA_003231725.1	Thunnus thynnus	Atlantic bluefin tuna	8237	Actinopteri	Scombriformes	Scombridae	Thunnus	2018-06-15	Illumina HiSeq	2430
GCA_900607315.1	Trachinotus ovatus	derbio	173339	Actinopteri	Carangiformes	Carangidae	Trachinotus	2018-12-02	NA	1846793
GCA_905171665.2	Trachurus trachurus	Atlantic horse mackerel	36212	Actinopteri	Carangiformes	Carangidae	Trachurus	2021-11-26	NA	6490592
GCA_900323305.1	Trachyrincus murrayi	roughnose grenadier	241836	Actinopteri	Gadiformes	Macrouridae	Trachyrincus	2018-03-26	NA	6231
GCA_900303215.1	Trachyrincus scabrus	roughsnout grenadier	562814	Actinopteri	Gadiformes	Macrouridae	Trachyrincus	2018-03-18	NA	3900
GCF_902827165.1	Trematomus bernacchii	emerald rockcod	40690	Actinopteri	Perciformes	Nototheniidae	Trematomus	2020-04-15	NA	1402669
GCA_943593355.1	Trematomus hansoni	striped rockcod	36196	Actinopteri	Perciformes	Nototheniidae	Trematomus	2022-07-13	NA	8086
GCA_012861695.1	Trematomus loennbergii	deepwater notothen	40692	Actinopteri	Perciformes	Nototheniidae	Trematomus	2020-04-27	PacBio Sequel; Hi-C	968532
GCA_943590805.1	Trematomus scotti	blackfin notothen	40693	Actinopteri	Perciformes	Nototheniidae	Trematomus	2022-07-13	NA	2259
GCF_000243295.1	Trichechus manatus latirostris	Florida manatee	127582	Mammalia	Sirenia	Trichechidae	Trichechus	2012-01-23	Illumina HiSeq	37750
GCA_016785345.1	Trinectes maculatus	hogchoker	195658	Actinopteri	Pleuronectiformes	Achiridae	Trinectes	2021-02-01	Illumina HiSeq 4000	103915
GCA_027123545.1	Trisopterus esmarkii	Norway pout	80723	Actinopteri	Gadiformes	Gadidae	Trisopterus	2022-12-20	Illumina	3455
GCA_027122455.1	Trisopterus luscus	NA	27722	Actinopteri	Gadiformes	Gadidae	Trisopterus	2022-12-20	Illumina	3016
GCA_027122715.1	Trisopterus minutus	poor cod	80722	Actinopteri	Gadiformes	Gadidae	Trisopterus	2022-12-20	Illumina	3779
GCA_003227395.1	Tursiops aduncus	Indo-pacific bottlenose dolphin	79784	Mammalia	Cetartiodactyla	Delphinidae	Tursiops	2018-06-14	Illumina HiSeq	206065
GCF_011762595.1	Tursiops truncatus	common bottlenose dolphin	9739	Mammalia	Cetartiodactyla	Delphinidae	Tursiops	2020-03-27	PacBio Sequel I CLR; Illumina NovaSeq; Arima Genomics Hi-C; Bionano Genomics DLS	9729386
GCA_013401055.1	Uria aalge	common murre	13746	Aves	Charadriiformes	Alcidae	Uria	2020-07-10	Illumina HiSeq	23216
GCA_002289315.1	Uria lomvia	thick-billed guillemot	28711	Aves	Charadriiformes	Alcidae	Uria	2017-09-11	Illumina HiSeq	24899
GCA_027122555.1	Urophycis chuss	red hake	183656	Actinopteri	Gadiformes	Phycidae	Urophycis	2022-12-20	Illumina	2299
GCA_027123175.1	Urophycis cirrata	Gulf hake	458613	Actinopteri	Gadiformes	Phycidae	Urophycis	2022-12-20	Illumina	3045
GCA_027123135.1	Urophycis floridana	southern codling	630691	Actinopteri	Gadiformes	Phycidae	Urophycis	2022-12-20	Illumina	3230
GCA_027123015.1	Urophycis regia	spotted codling	630692	Actinopteri	Gadiformes	Phycidae	Urophycis	2022-12-20	Illumina	1703
GCF_017311325.1	Ursus maritimus	polar bear	29073	Mammalia	Carnivora	Ursidae	Ursus	2021-03-09	Illumina HiSeq; Oxford Nanopore	206653
GCA_026259375.1	Verasper variegatus	spotted halibut	82366	Actinopteri	Pleuronectiformes	Pleuronectidae	Verasper	2022-11-23	PacBio Sequel	22761669
GCA_943590875.1	Vomeridens infuscipinnis	NA	691752	Actinopteri	Perciformes	Bathydraconidae	Vomeridens	2022-07-13	NA	3739
GCF_018345385.1	Vulpes lagopus	Arctic fox	494514	Mammalia	Carnivora	Canidae	Vulpes	2021-05-12	PacBio Sequel; Illumina NovaSeq	33460300
GCA_014839995.1	Xenentodon cancila	freshwater garfish	129108	Actinopteri	Beloniformes	Belonidae	Belone	2020-10-02	PacBio Sequel I CLR; Illumina NovaSeq; Arima Genomics Hi-C; Bionano Genomics DLS	2195850
GCA_025774025.1	Xenus cinereus	NA	171277	Aves	Charadriiformes	Scolopacidae	Xenus	2022-10-20	Illumina	22265
GCF_016859285.1	Xiphias gladius	swordfish	8245	Actinopteri	Carangiformes	Xiphiidae	Xiphias	2021-02-12	Oxford Nanopore GridION; Illumina HiSeq; Illumina	5252707
GCF_009762305.2	Zalophus californianus	California sea lion	9704	Mammalia	Carnivora	Otariidae	Zalophus	2020-07-14	PacBio Sequel I CLR; Illumina NovaSeq; Arima Genomics Hi-C; Bionano Genomics DLS	32626160
GCA_029814745.1	Zanclus cornutus	moorish idol	75044	Actinopteri	Acanthuriformes	Zanclidae	Zanclus	2023-04-18	Illumina	3023
GCA_028564865.1	Zenarchopterus dispar	feathered river-garfish	1311506	Actinopteri	Beloniformes	Zenarchopteridae	Zenarchopterus	2023-02-09	Illumina	14430
GCA_960531495.1	Zeus faber	John dory	64108	Actinopteri	Zeiformes	Zeidae	Zeus	2023-07-26	PacBio,Arima2	1449431
GCA_004364475.1	Ziphius cavirostris	Cuvier's beaked whale	9760	Mammalia	Cetartiodactyla	Ziphiidae	Ziphius	2019-03-22	Illumina HiSeq	3606
